# Supplementary material for: Allergen fragrance molecules: a potential relief for COVID-19
Source: BMC Complement Med Ther. 2021 Jan 21;21:41. doi: 10.1186/s12906-021-03214-4 (PMC7819625; doi:10.1186/s12906-021-03214-4)
Supplement: Supplementary file 2 — Additional file 2. SwissADME results: SwissADME. [file 12906_2021_3214_MOESM2_ESM.xlsx]

## Sheet: swissadme
Molecule	Canonical SMILES	Formula	MW	#Heavy atoms	#Aromatic heavy atoms	Fraction Csp3	#Rotatable bonds	#H-bond acceptors	#H-bond donors	MR	TPSA	iLOGP	XLOGP3	WLOGP	MLOGP	Silicos-IT Log P	Consensus Log P	ESOL Log S	ESOL Solubility (mg/ml)	ESOL Solubility (mol/l)	ESOL Class	Ali Log S	Ali Solubility (mg/ml)	Ali Solubility (mol/l)	Ali Class	Silicos-IT LogSw	Silicos-IT Solubility (mg/ml)	Silicos-IT Solubility (mol/l)	Silicos-IT class	GI absorption	BBB permeant	Pgp substrate	CYP1A2 inhibitor	CYP2C19 inhibitor	CYP2C9 inhibitor	CYP2D6 inhibitor	CYP3A4 inhibitor	log Kp (cm/s)	Lipinski #violations	Ghose #violations	Veber #violations	Egan #violations	Muegge #violations	Bioavailability Score	PAINS #alerts	Brenk #alerts	Leadlikeness #violations	Synthetic Accessibility
3-PROPYLIDENE PHTHALIDE	CCC=C1OC(=O)c2c1cccc2	C11H10O2	174.2	13	6	0.18	1	2	0	50.51	26.3	2.31	2.64	2.61	2.37	2.98	2.58	-2.86	0.241	0.00138	Soluble	-2.84	0.25	0.00144	Soluble	-3.4	0.0702	0.000403	Soluble	High	Yes	No	Yes	No	No	No	No	-5.49	0	0	0	0	1	0.55	0	0	1	2.64
ACETYL ISOEUGENOL	C/C=C/c1ccc(c(c1)OC)OC(=O)C	C12H14O3	206.24	15	6	0.25	4	3	0	59.33	35.53	2.63	3.18	2.54	2.43	2.76	2.71	-3.15	0.145	0.000701	Soluble	-3.6	0.0521	0.000253	Soluble	-3.08	0.17	0.000822	Soluble	High	Yes	No	Yes	Yes	No	No	No	-5.3	0	0	0	0	0	0.55	0	1	1	2.11
ALPHA AMYL CINNAMALDEHYDE	CCCCCC(=Cc1ccccc1)C=O	C14H18O	202.29	15	6	0.36	6	1	0	65.57	17.07	2.76	4.24	3.74	3.42	4.17	3.67	-3.67	0.0437	0.000216	Soluble	-4.31	0.00992	4.9e-05	Moderately soluble	-4.45	0.00723	3.57e-05	Moderately soluble	High	Yes	No	No	No	No	No	No	-4.52	0	0	0	0	1	0.55	0	2	2	2.43
ALPHA AMYLCINNAMYL ALCOHOL	CCCCCC(=Cc1ccccc1)CO	C14H20O	204.31	15	6	0.43	6	1	1	66.54	20.23	3.1	4.36	3.53	3.51	3.87	3.67	-3.75	0.036	0.000176	Soluble	-4.5	0.00645	3.16e-05	Moderately soluble	-4.33	0.00958	4.69e-05	Moderately soluble	High	Yes	No	No	No	No	Yes	No	-4.45	0	0	0	0	1	0.55	0	0	2	2.36
ALPHA DAMASCONE	C/C=C/C(=O)[C@H]1C(=CCCC1(C)C)C	C13H20O	192.3	14	0	0.62	2	1	0	61.48	17.07	2.74	3.24	3.51	2.94	3.41	3.17	-2.94	0.22	0.00114	Soluble	-3.27	0.103	0.000535	Soluble	-2.65	0.433	0.00225	Soluble	High	Yes	No	No	No	No	No	No	-5.17	0	0	0	0	2	0.55	0	2	1	3.73
ALPHA HEXYL CINNAMALDEHYDE	CCCCCC/C(=C\c1ccccc1)/C=O	C15H20O	216.32	16	6	0.4	7	1	0	70.38	17.07	3	4.78	4.13	3.68	4.57	4.03	-4.01	0.0212	9.82e-05	Moderately soluble	-4.87	0.00292	1.35e-05	Moderately soluble	-4.85	0.00303	1.4e-05	Moderately soluble	High	Yes	No	Yes	No	No	No	No	-4.23	0	0	0	0	1	0.55	0	2	2	2.53
ALPHA ISOMETHYLIONONE	CC1=CCCC([C@@H]1/C=C(/C(=O)C)\C)(C)C	C14H22O	206.32	15	0	0.64	2	1	0	66.29	17.07	2.89	4.22	3.9	3.21	3.65	3.57	-3.65	0.0466	0.000226	Soluble	-4.29	0.0106	5.14e-05	Moderately soluble	-3.04	0.189	0.000918	Soluble	High	Yes	No	No	No	Yes	No	No	-4.56	0	0	0	0	1	0.55	0	2	2	3.59
ALPHA PINENE	CC1=CC[C@H]2C[C@@H]1C2(C)C	C10H16	136.23	10	0	0.8	0	0	0	45.22	0	2.63	4.48	3	4.29	2.79	3.44	-3.51	0.0424	0.000311	Soluble	-4.2	0.00859	6.31e-05	Moderately soluble	-2.23	0.806	0.00592	Soluble	Low	Yes	No	No	No	Yes	No	No	-3.95	1	1	0	0	2	0.55	0	1	2	4.44
ALPHA TERPINENE	CC1=CC=C(CC1)C(C)C	C10H16	136.23	10	0	0.6	1	0	0	47.12	0	2.7	4.25	3.31	3.27	2.95	3.3	-3.3	0.0689	0.000506	Soluble	-3.96	0.0149	0.000109	Soluble	-2.23	0.806	0.00592	Soluble	Low	Yes	No	No	No	No	No	No	-4.11	0	1	0	0	2	0.55	0	0	2	3.63
ALPHA TERPINEOL	CC1=CC[C@H](CC1)C(O)(C)C	C10H18O	154.25	11	0	0.8	1	1	1	48.8	20.23	2.09	3.39	2.5	2.3	2.17	2.49	-2.87	0.21	0.00136	Soluble	-3.49	0.0495	0.000321	Soluble	-1.69	3.17	0.0206	Soluble	High	Yes	No	No	No	No	No	No	-4.83	0	1	0	0	2	0.55	0	1	1	3.24
AMYL SALICYLATE	CCCCCOC(=O)c1ccccc1O	C12H16O3	208.25	15	6	0.42	6	3	1	58.97	46.53	2.67	5.17	2.74	2.51	2.66	3.15	-4.29	0.0107	5.15e-05	Moderately soluble	-5.89	0.000266	1.28e-06	Moderately soluble	-3.52	0.0623	0.000299	Soluble	High	Yes	No	Yes	Yes	No	No	No	-3.9	0	0	0	0	1	0.55	0	0	2	1.81
ANETHOLE	C/C=C/c1ccc(cc1)OC	C10H12O	148.2	11	6	0.2	2	1	0	47.83	9.23	2.55	3.3	2.62	2.67	2.79	2.79	-3.11	0.115	0.000777	Soluble	-3.17	0.1	0.000677	Soluble	-2.98	0.155	0.00104	Soluble	High	Yes	No	Yes	No	No	No	No	-4.86	0	1	0	0	2	0.55	0	0	1	1.47
ANISE ALCOHOL	OCc1ccc(cc1)OC	C8H10O2	138.16	10	6	0.25	2	2	1	39.06	29.46	1.97	1.1	1.04	1.21	1.67	1.4	-1.7	2.75	0.0199	Very soluble	-1.31	6.75	0.0488	Very soluble	-2.33	0.654	0.00473	Soluble	High	Yes	No	Yes	No	No	No	No	-6.36	0	2	0	0	1	0.55	0	0	1	1
BENZALDEHYDE	O=Cc1ccccc1	C7H6O	106.12	8	6	0	1	1	0	31.83	17.07	1.36	1.48	1.5	1.45	2.05	1.57	-1.92	1.28	0.012	Very soluble	-1.45	3.8	0.0359	Very soluble	-2.28	0.562	0.0053	Soluble	High	Yes	No	Yes	No	No	No	No	-5.9	0	3	0	0	2	0.55	0	1	1	1
BENZYL ALCOHOL	OCc1ccccc1	C7H8O	108.14	8	6	0.14	1	1	1	32.57	20.23	1.66	1.1	1.03	1.54	1.74	1.41	-1.69	2.2	0.0203	Very soluble	-1.12	8.25	0.0763	Very soluble	-2.16	0.746	0.0069	Soluble	High	Yes	No	Yes	No	No	No	No	-6.18	0	3	0	0	2	0.55	0	0	1	1
BENZYL BENZOATE	O=C(c1ccccc1)OCc1ccccc1	C14H12O2	212.24	16	12	0.07	4	2	0	62.21	26.3	2.68	3.97	2.89	3.41	3.29	3.25	-3.95	0.0239	0.000113	Soluble	-4.22	0.0127	5.98e-05	Moderately soluble	-5.01	0.00205	9.66e-06	Moderately soluble	High	Yes	No	Yes	Yes	No	No	No	-4.78	0	0	0	0	0	0.55	0	0	2	1.44
BENZYL CINNAMATE	O=C(/C=C/c1ccccc1)OCc1ccccc1	C16H14O2	238.28	18	12	0.06	5	2	0	71.92	26.3	2.6	3.81	3.18	3.57	3.84	3.4	-3.88	0.0313	0.000132	Soluble	-4.06	0.0209	8.77e-05	Moderately soluble	-5.11	0.00187	7.85e-06	Moderately soluble	High	Yes	No	Yes	Yes	No	Yes	No	-5.05	0	0	0	0	0	0.55	0	1	2	2.43
BENZYL SALICYLATE	O=C(c1ccccc1O)OCc1ccccc1	C14H12O3	228.24	17	12	0.07	4	3	1	64.23	46.53	2.58	3.18	2.6	2.8	2.79	2.79	-3.52	0.0694	0.000304	Soluble	-3.83	0.0339	0.000149	Soluble	-4.44	0.00827	3.62e-05	Moderately soluble	High	Yes	No	Yes	Yes	No	No	No	-5.43	0	0	0	0	0	0.55	0	0	1	1.64
BETA CARYOPHYLLENE	CC1=CCCC(=C)[C@@H]2[C@@H](CC1)C(C2)(C)C	C15H24	204.35	15	0	0.73	0	0	0	68.78	0	3.29	4.38	4.73	4.63	4.19	4.24	-3.87	0.0278	0.000136	Soluble	-4.1	0.0164	8.01e-05	Moderately soluble	-3.77	0.0349	0.000171	Soluble	Low	No	No	No	Yes	Yes	No	No	-4.44	1	0	0	0	1	0.55	0	1	2	4.51
BETA DAMASCENONE	C/C=C/C(=O)C1=C(C)C=CCC1(C)C	C13H18O	190.28	14	0	0.46	2	1	0	61.01	17.07	2.74	3.18	3.43	2.85	3.4	3.12	-2.89	0.244	0.00128	Soluble	-3.21	0.117	0.000617	Soluble	-2.63	0.448	0.00236	Soluble	High	Yes	No	Yes	No	No	No	No	-5.2	0	0	0	0	2	0.55	0	1	1	3.64
BETA DAMASCONE	C/C=C\C(=O)C1=C(C)CCCC1(C)C	C13H20O	192.3	14	0	0.62	2	1	0	61.48	17.07	2.81	3.48	3.66	2.94	3.81	3.34	-3.09	0.155	0.000808	Soluble	-3.52	0.058	0.000301	Soluble	-3.1	0.154	0.000802	Soluble	High	Yes	No	No	No	No	No	No	-5	0	0	0	0	2	0.55	0	1	1	2.95
BETA PINENE	C=C1CC[C@H]2C[C@@H]1C2(C)C	C10H16	136.23	10	0	0.8	0	0	0	45.22	0	2.59	4.16	3	4.29	3.08	3.42	-3.31	0.0674	0.000495	Soluble	-3.87	0.0185	0.000136	Soluble	-2.48	0.455	0.00334	Soluble	Low	Yes	No	No	No	Yes	No	No	-4.18	1	1	0	0	2	0.55	0	1	2	3.73
CAMPHOR	O=C1C[C@@H]2C([C@@]1(C)CC2)(C)C	C10H16O	152.23	11	0	0.9	0	1	0	45.64	17.07	2.12	2.19	2.4	2.3	2.85	2.37	-2.16	1.04	0.00686	Soluble	-2.18	1	0.00657	Soluble	-2.6	0.383	0.00252	Soluble	High	Yes	No	No	No	No	No	No	-5.67	0	1	0	0	2	0.55	0	0	1	3.22
CARVONE	CC(=C)[C@@H]1CC=C(C(=O)C1)C	C10H14O	150.22	11	0	0.5	1	1	0	47.32	17.07	2.27	2.71	2.49	2.1	2.64	2.44	-2.41	0.581	0.00387	Soluble	-2.72	0.285	0.0019	Soluble	-2.16	1.04	0.00695	Soluble	High	Yes	No	No	No	No	No	No	-5.29	0	1	0	0	2	0.55	0	1	1	3.33
CINNAMALDEHYDE	O=C/C=C/c1ccccc1	C9H8O	132.16	10	6	0	2	1	0	41.54	17.07	1.65	1.9	1.79	2.01	2.48	1.97	-2.17	0.897	0.00679	Soluble	-1.88	1.74	0.0131	Very soluble	-2.4	0.526	0.00398	Soluble	High	Yes	No	No	No	No	No	No	-5.76	0	2	0	0	2	0.55	0	2	1	1.65
CINNAMYL ALCOHOL	OC/C=C/c1ccccc1	C9H10O	134.18	10	6	0.11	2	1	1	42.5	20.23	1.98	1.95	1.58	2.1	2.17	1.96	-2.21	0.823	0.00613	Soluble	-2	1.34	0.01	Very soluble	-2.28	0.699	0.00521	Soluble	High	Yes	No	Yes	No	No	No	No	-5.73	0	1	0	0	2	0.55	0	0	1	1.5
CITRAL	O=C/C=C(/CCC=C(C)C)\C	C10H16O	152.23	11	0	0.5	4	1	0	49.44	17.07	2.51	3.03	2.88	2.49	2.65	2.71	-2.43	0.567	0.00373	Soluble	-3.05	0.134	0.000883	Soluble	-1.96	1.66	0.0109	Soluble	High	Yes	No	No	No	No	No	No	-5.08	0	1	0	0	2	0.55	0	3	1	2.49
CITRONELLOL	OCC[C@H](CCC=C(C)C)C	C10H20O	156.27	11	0	0.8	5	1	1	50.87	20.23	2.78	3.91	2.75	2.7	2.51	2.93	-2.94	0.179	0.00114	Soluble	-4.03	0.0145	9.26e-05	Moderately soluble	-2.21	0.964	0.00617	Soluble	High	Yes	No	No	No	No	No	No	-4.48	0	1	0	0	2	0.55	0	1	2	2.61
COUMARIN	O=c1ccc2c(o1)cccc2	C9H6O2	146.14	11	10	0	0	2	0	42.48	30.21	1.75	1.39	1.79	1.65	2.5	1.82	-2.29	0.742	0.00508	Soluble	-1.63	3.44	0.0235	Very soluble	-3.59	0.0377	0.000258	Soluble	High	Yes	No	Yes	No	No	No	No	-6.2	0	2	0	0	1	0.55	0	1	1	2.74
DELTA DAMASCONE	C/C=C/C(=O)[C@H]1[C@H](C)C=CCC1(C)C	C13H20O	192.3	14	0	0.62	2	1	0	61.48	17.07	2.71	3.41	3.37	2.94	3.02	3.09	-3.05	0.172	0.000894	Soluble	-3.45	0.0685	0.000356	Soluble	-2.2	1.22	0.00635	Soluble	High	Yes	No	No	No	Yes	No	No	-5.05	0	0	0	0	2	0.55	0	2	1	3.87
DIHYDROAMBRETTOLIDE	O=C1CCCCCCCCCCCCCCCO1	C16H30O2	254.41	18	0	0.94	0	2	0	78.2	26.3	3.51	6.31	5	3.8	4.16	4.56	-5.39	0.00103	4.05e-06	Moderately soluble	-6.65	5.68e-05	2.23e-07	Poorly soluble	-3.97	0.0272	0.000107	Soluble	High	Yes	No	No	No	Yes	No	No	-3.37	0	0	0	0	1	0.55	0	0	1	2.97
DIMETHYLBENZYLCARBINYL ACETATE	CC(=O)OC(Cc1ccccc1)(C)C	C12H16O2	192.25	14	6	0.42	4	2	0	56.77	26.3	2.66	2.69	2.57	2.86	2.8	2.72	-2.78	0.319	0.00166	Soluble	-2.89	0.245	0.00127	Soluble	-3.7	0.038	0.000198	Soluble	High	Yes	No	No	No	No	No	No	-5.56	0	0	0	0	1	0.55	0	0	1	1.53
EBANOL	C[C@@H]([C@@H](C=C[C@@H]1CC=C(C1(C)C)C)C)O	C14H24O	208.34	15	0	0.71	3	1	1	67.25	20.23	3.15	3.27	3.55	3.3	3.41	3.34	-2.99	0.211	0.00101	Soluble	-3.37	0.089	0.000427	Soluble	-2.33	0.97	0.00466	Soluble	High	Yes	No	No	No	No	No	No	-5.25	0	0	0	0	1	0.55	0	1	1	4.42
EUGENOL	C=CCc1ccc(c(c1)OC)O	C10H12O2	164.2	12	6	0.2	3	2	1	49.06	29.46	2.37	2.27	2.13	2.01	2.48	2.25	-2.46	0.569	0.00347	Soluble	-2.53	0.49	0.00298	Soluble	-2.79	0.265	0.00161	Soluble	High	Yes	No	Yes	No	No	No	No	-5.69	0	0	0	0	1	0.55	0	1	1	1.58
EUGENYL ACETATE	C=CCc1ccc(c(c1)OC)OC(=O)C	C12H14O3	206.24	15	6	0.25	5	3	0	58.54	35.53	2.73	2.3	2.35	2.43	2.93	2.55	-2.53	0.604	0.00293	Soluble	-2.68	0.427	0.00207	Soluble	-3.46	0.0718	0.000348	Soluble	High	Yes	No	Yes	No	No	No	No	-5.93	0	0	0	0	0	0.55	0	2	1	1.94
FARNESOL	OC/C=C(/CC/C=C(/CCC=C(C)C)\C)\C	C15H26O	222.37	16	0	0.6	7	1	1	73.96	20.23	3.7	5.42	4.4	3.86	4.21	4.32	-4.17	0.015	6.74e-05	Moderately soluble	-5.6	0.000558	2.51e-06	Moderately soluble	-3.15	0.156	0.0007	Soluble	High	Yes	No	Yes	No	Yes	No	No	-3.81	0	0	0	0	2	0.55	0	1	2	3.17
GALAXOLIDE	C[C@@H]1COCc2c1cc1c(c2)C([C@H](C1(C)C)C)(C)C	C18H26O	258.4	19	6	0.67	0	1	0	81.38	9.23	3.49	5.9	4.37	4.19	5.11	4.61	-5.39	0.00105	4.05e-06	Moderately soluble	-5.87	0.000351	1.36e-06	Moderately soluble	-5.64	0.000591	2.29e-06	Moderately soluble	High	Yes	No	No	No	Yes	Yes	No	-3.69	1	0	0	0	2	0.55	0	0	1	3.79
GERANIAL	O=C/C=C(/CCC=C(C)C)\C	C10H16O	152.23	11	0	0.5	4	1	0	49.44	17.07	2.51	3.03	2.88	2.49	2.65	2.71	-2.43	0.567	0.00373	Soluble	-3.05	0.134	0.000883	Soluble	-1.96	1.66	0.0109	Soluble	High	Yes	No	No	No	No	No	No	-5.08	0	1	0	0	2	0.55	0	3	1	2.49
GERANIOL	OC/C=C(/CCC=C(C)C)\C	C10H18O	154.25	11	0	0.6	4	1	1	50.4	20.23	2.52	3.56	2.67	2.59	2.35	2.74	-2.78	0.259	0.00168	Soluble	-3.67	0.033	0.000214	Soluble	-1.84	2.2	0.0143	Soluble	High	Yes	No	No	No	No	No	No	-4.71	0	1	0	0	2	0.55	0	1	2	2.58
GERANYL ACETATE	C/C(=C\COC(=O)C)/CCC=C(C)C	C12H20O2	196.29	14	0	0.58	6	2	0	60.13	26.3	2.83	4.04	3.24	2.95	2.98	3.21	-3.21	0.122	0.000622	Soluble	-4.3	0.00993	5.06e-05	Moderately soluble	-2.52	0.597	0.00304	Soluble	High	Yes	No	No	No	No	No	No	-4.63	0	0	0	0	1	0.55	0	1	2	2.72
HYDROXYCITRONELLAL	O=CC[C@H](CCCC(O)(C)C)C	C10H20O2	172.26	12	0	0.9	6	2	1	51.58	37.3	2.33	1.64	2.15	1.77	2.29	2.04	-1.55	4.91	0.0285	Very soluble	-2.04	1.58	0.0092	Soluble	-2.13	1.29	0.00746	Soluble	High	Yes	No	No	No	No	No	No	-6.19	0	0	0	0	1	0.55	0	1	1	2.09
ISO E SUPER	CC(=O)[C@]1(C)CC2=C(C[C@H]1C)CCCC2(C)C	C16H26O	234.38	17	0	0.81	1	1	0	74	17.07	3.04	3.58	4.52	3.81	4.43	3.88	-3.48	0.0772	0.000329	Soluble	-3.62	0.0556	0.000237	Soluble	-4.26	0.0127	5.43e-05	Moderately soluble	High	Yes	No	No	Yes	Yes	No	No	-5.19	0	0	0	0	1	0.55	0	1	2	4.14
ISOEUGENOL	C/C=C/c1ccc(c(c1)OC)O	C10H12O2	164.2	12	6	0.2	2	2	1	49.86	29.46	2.38	3.04	2.33	2.01	2.31	2.41	-3.01	0.16	0.000974	Soluble	-3.32	0.0778	0.000474	Soluble	-2.42	0.627	0.00382	Soluble	High	Yes	No	Yes	No	No	No	No	-5.14	0	0	0	0	1	0.55	0	0	1	1.81
LILIAL (BUTYLPHENYL METHYLPROPIONAL)	O=C[C@@H](Cc1ccc(cc1)C(C)(C)C)C	C14H20O	204.31	15	6	0.5	4	1	0	65.3	17.07	2.67	3.86	3.36	3.51	4.14	3.51	-3.57	0.0549	0.000269	Soluble	-3.92	0.0248	0.000122	Soluble	-4.4	0.0081	3.96e-05	Moderately soluble	High	Yes	No	No	No	No	Yes	No	-4.81	0	0	0	0	1	0.55	0	1	2	1.71
LIMONENE	CC1=CC[C@@H](CC1)C(=C)C	C10H16	136.23	10	0	0.6	1	0	0	47.12	0	2.72	4.57	3.31	3.27	2.97	3.37	-3.5	0.0433	0.000318	Soluble	-4.29	0.00693	5.09e-05	Moderately soluble	-2.26	0.754	0.00553	Soluble	Low	Yes	No	No	No	Yes	No	No	-3.89	0	1	0	0	2	0.55	0	1	2	3.46
LINALOOL	C=C[C@@](CCC=C(C)C)(O)C	C10H18O	154.25	11	0	0.6	4	1	1	50.44	20.23	2.71	2.97	2.67	2.59	2.35	2.66	-2.4	0.609	0.00395	Soluble	-3.06	0.135	0.000875	Soluble	-1.84	2.2	0.0143	Soluble	High	Yes	No	No	No	No	No	No	-5.13	0	1	0	0	2	0.55	0	1	1	2.74
LINALYL ACETATE	C=C[C@@](OC(=O)C)(CCC=C(C)C)C	C12H20O2	196.29	14	0	0.58	6	2	0	60.17	26.3	3.08	3.93	3.24	2.95	2.98	3.24	-3.14	0.143	0.00073	Soluble	-4.18	0.0129	6.58e-05	Moderately soluble	-2.52	0.597	0.00304	Soluble	High	Yes	No	No	No	No	No	No	-4.71	0	0	0	0	1	0.55	0	1	2	2.75
LYRAL (HYDROXYISOHEXYL-3-CYCLOHEXENE CARBOXALDEHYDE)	O=C[C@H]1CCC(=CC1)CCCC(O)(C)C	C13H22O2	210.31	15	0	0.77	5	2	1	63.42	37.3	2.56	1.66	2.85	2.11	3	2.44	-1.86	2.9	0.0138	Very soluble	-2.06	1.84	0.00877	Soluble	-2.48	0.688	0.00327	Soluble	High	Yes	No	No	No	No	No	No	-6.4	0	0	0	0	0	0.55	0	2	1	3.49
MAJANTOL	OCC(Cc1cccc(c1)C)(C)C	C12H18O	178.27	13	6	0.5	3	1	1	56.5	20.23	2.55	3.95	2.56	3.06	3.23	3.07	-3.58	0.0472	0.000265	Soluble	-4.07	0.015	8.42e-05	Moderately soluble	-3.84	0.0258	0.000145	Soluble	High	Yes	No	No	No	No	Yes	No	-4.58	0	0	0	0	2	0.55	0	0	2	1.06
MENTHOL	C[C@@H]1CC[C@H]([C@@H](C1)O)C(C)C	C10H20O	156.27	11	0	1	1	1	1	49.23	20.23	2.63	3.4	2.44	2.45	2.06	2.59	-2.88	0.204	0.0013	Soluble	-3.5	0.0489	0.000313	Soluble	-1.48	5.22	0.0334	Soluble	High	Yes	No	No	No	No	No	No	-4.84	0	1	0	0	2	0.55	0	0	1	2.63
METHL-2-OCTYNOATE	CCCCCC#CC(=O)OC	C9H14O2	154.21	11	0	0.67	4	2	0	44.82	26.3	2.56	3.16	1.82	2.17	2.02	2.35	-2.52	0.463	0.003	Soluble	-3.38	0.0639	0.000414	Soluble	-2.03	1.44	0.00933	Soluble	High	Yes	No	No	No	No	No	No	-5	0	1	0	0	1	0.55	0	2	1	3.68
METHYL SALICYLATE	COC(=O)c1ccccc1O	C8H8O3	152.15	11	6	0.12	2	3	1	39.74	46.53	2.03	2.55	1.18	1.32	1.21	1.66	-2.66	0.332	0.00218	Soluble	-3.17	0.102	0.000669	Soluble	-1.88	2	0.0132	Soluble	High	Yes	No	No	No	No	No	No	-5.42	0	3	0	0	1	0.55	0	0	1	1.11
SALICYLALDEHYDE	O=Cc1ccccc1O	C7H6O2	122.12	9	6	0	1	2	1	33.85	37.3	1.08	1.81	1.2	0.79	1.52	1.28	-2.16	0.836	0.00684	Soluble	-2.21	0.748	0.00613	Soluble	-1.72	2.31	0.0189	Soluble	High	Yes	No	No	No	No	No	No	-5.76	0	3	0	0	1	0.55	0	1	1	1
SANTALOL	OC/C(=C/CC[C@@]1(C)[C@H]2CC[C@@H](C1=C)C2)/C	C15H24O	220.35	16	0	0.73	4	1	1	69.94	20.23	2.93	4.94	3.7	3.56	3.95	3.82	-4.05	0.0194	8.82e-05	Moderately soluble	-5.1	0.00174	7.9e-06	Moderately soluble	-3.24	0.126	0.00057	Soluble	High	Yes	No	No	Yes	Yes	No	No	-4.14	0	0	0	0	1	0.55	0	1	2	4.52
SCLAREOL	C=C[C@@](CC[C@H]1[C@](C)(O)CC[C@@H]2[C@]1(C)CCCC2(C)C)(O)C	C20H36O2	308.5	22	0	0.9	4	2	2	95.43	40.46	3.6	4.93	4.7	3.93	4.64	4.36	-4.59	0.00785	2.54e-05	Moderately soluble	-5.52	0.000939	3.04e-06	Moderately soluble	-4.24	0.0179	5.79e-05	Moderately soluble	High	Yes	No	No	No	No	Yes	No	-4.68	0	0	0	0	0	0.55	0	1	1	4.3
TERPINOLENE	CC1=CCC(=C(C)C)CC1	C10H16	136.23	10	0	0.6	0	0	0	47.12	0	2.71	4.47	3.45	3.27	3.08	3.4	-3.5	0.043	0.000316	Soluble	-4.19	0.0088	6.46e-05	Moderately soluble	-2.46	0.473	0.00348	Soluble	Low	Yes	No	No	No	Yes	No	No	-3.96	0	1	0	0	2	0.55	0	1	2	2.98
VANILLIN	COc1cc(C=O)ccc1O	C8H8O3	152.15	11	6	0.12	2	3	1	40.34	46.53	1.57	1.21	1.21	0.51	1.49	1.2	-1.82	2.32	0.0152	Very soluble	-1.78	2.5	0.0164	Very soluble	-1.88	2	0.0132	Soluble	High	Yes	No	No	No	No	No	No	-6.37	0	2	0	0	1	0.55	0	1	1	1.15
VERTOFIX (ALPHA ACETYL CEDRENE)	CC(=O)C1=C(C)[C@@H]2C[C@@]3(C1)[C@H](C)CC[C@H]3C2(C)C	C17H26O	246.39	18	0	0.82	1	1	0	76.7	17.07	3.11	4.02	4.37	4.05	4.29	3.97	-3.83	0.0361	0.000146	Soluble	-4.08	0.0204	8.29e-05	Moderately soluble	-4.08	0.0207	8.41e-05	Moderately soluble	High	Yes	No	No	Yes	Yes	No	No	-4.95	0	0	0	0	1	0.55	0	0	2	5.47
