# Supplementary material for: Allergen fragrance molecules: a potential relief for COVID-19
Source: BMC Complement Med Ther. 2021 Jan 21;21:41. doi: 10.1186/s12906-021-03214-4 (PMC7819625; doi:10.1186/s12906-021-03214-4)
Supplement: Supplementary file 3 — Additional file 3. PASSonline Toxicology results: allergen toxicology data. [file 12906_2021_3214_MOESM3_ESM.xlsx]

## Sheet: Sheet1
											Acute Rodent Toxicity Classification of Chemicals by OECD Project
Name	CAS number	Raw Data	Rat IP LD50 Log10(mmol/kg)	Rat IV LD50 log10(mmol/kg)	Rat Oral LD50 log10(mmol/kg)	Rat SC LD50 log10(mmol/kg)	Rat IP LD50 (mg/kg)	Rat IV LD50 (mg/kg)	Rat Oral LD50 (mg/kg)	Rat SC LD50 (mg/kg)	Rat IP LD50 Classification	Rat IV LD50 Classification	Rat Oral LD50 Classification	Rat SC LD50 Classification
alpha-TERPINENE	99-86-5	www.way2drug.com/GUSAR/acutoxpredict/socket2.php?id=da37cb3a162136c86ec05917bf1214a7	0,522 in AD	-0,599 in AD	1,338 in AD	0,606 in AD	453,700 in AD	34,310 in AD	2970,000 in AD	550,500 in AD	Class 4 in AD	Class 3 in AD	Class 5 in AD	Class 4 in AD
alpha-TERPINEOL	10482-56-1 / 98-55-5	www.way2drug.com/GUSAR/acutoxpredict/socket2.php?id=9f93da6e6e82e25baf39222c1726fda2	0,381 in AD	-0,274 in AD	1,156 in AD	0,237 in AD	371,000 in AD	82,080 in AD	2209,000 in AD	266,500 in AD	Class 4 in AD	Class 4 in AD	Class 5 in AD	Class 4 in AD
AMYL CINNAMAL	122-40-7	www.way2drug.com/GUSAR/acutoxpredict/socket2.php?id=1aa63ad419166114d63c97ec1cab2a37	0,546 in AD	-0,658 in AD	1,323 in AD	0,779 in AD	711,400 in AD	44,410 in AD	4257,000 in AD	1216,000 in AD	Class 5 in AD	Class 4 in AD	Class 5 in AD	Class 5 in AD
AMYL CINNAMYL ALCOHOL	101-85-9	www.way2drug.com/GUSAR/acutoxpredict/socket2.php?id=aff7e23081dac73f1cc2af4ea2bfd67c	0,590 in AD	-0,123 in AD	1,377 in AD	1,024 in AD	795,100 in AD	154,000 in AD	4870,000 in AD	2158,000 in AD	Class 5 in AD	Class 4 in AD	Class 5 in AD	Class 5 in AD
AMYL SALICYLATE	2050-08-0	www.way2drug.com/GUSAR/acutoxpredict/socket2.php?id=f06512184d09710b548ab192fc42a707	0,560 in AD	-0,346 in AD	1,172 in AD	0,963 in AD	755,400 in AD	93,830 in AD	3092,000 in AD	1912,000 in AD	Class 5 in AD	Class 4 in AD	Class 5 in AD	Class 5 in AD
ANETHOLE	4180-23-8	www.way2drug.com/GUSAR/acutoxpredict/socket2.php?id=ac8277d25b46dc5004e40e3ffe3c727b	0,577 in AD	-0,402 in AD	1,340 in AD	0,865 in AD	559,600 in AD	58,770 in AD	3243,000 in AD	1085,000 in AD	Class 5 in AD	Class 4 in AD	Class 5 in AD	Class 5 in AD
ANISE ALCOHOL	105-13-5	www.way2drug.com/GUSAR/acutoxpredict/socket2.php?id=b6d726c459c6fec74f74063e662cbbff	0,858 in AD	-0,062 in AD	0,947 in AD	0,809 in AD	996,400 in AD	119,900 in AD	1222,000 in AD	890,800 in AD	Class 5 in AD	Class 4 in AD	Class 4 in AD	Class 4 in AD
BENZALDEHYDE	100-52-7	www.way2drug.com/GUSAR/acutoxpredict/socket2.php?id=bb0ad18a2cef45bb1994791769220d43	0,730 in AD	-0,535 in AD	1,388 in AD	0,017 in AD	569,300 in AD	30,930 in AD	2590,000 in AD	110,400 in AD	Class 5 in AD	Class 3 in AD	Class 5 in AD	Class 3 in AD
BENZYL ALCOHOL	100-51-6	www.way2drug.com/GUSAR/acutoxpredict/socket2.php?id=52ecbabd533160ba6cb89c366bed4e36	0,756 in AD	0,301 in AD	1,227 in AD	0,701 in AD	616,800 in AD	216,200 in AD	1823,000 in AD	543,800 in AD	Class 5 in AD	Class 4 in AD	Class 4 in AD	Class 4 in AD
BENZYL BENZOATE	120-51-4	www.way2drug.com/GUSAR/acutoxpredict/socket2.php?id=9468c7d81ab47ef5a3ba34bbc7edf3c8	0,965 in AD	0,030 in AD	1,097 in AD	0,729 in AD	1959,000 in AD	227,400 in AD	2655,000 in AD	1136,000 in AD	Non Toxic in AD	Class 4 in AD	Class 5 in AD	Class 5 in AD
BENZYL CINNAMATE	103-41-3	www.way2drug.com/GUSAR/acutoxpredict/socket2.php?id=52593688ab5af94c5da18bb86e186e7f	0,698 in AD	-0,159 in AD	1,211 in AD	0,712 in AD	1190,000 in AD	165,300 in AD	3874,000 in AD	1229,000 in AD	Class 5 in AD	Class 4 in AD	Class 5 in AD	Class 5 in AD
BENZYL SALICYLATE	118-58-1	www.way2drug.com/GUSAR/acutoxpredict/socket2.php?id=bf003c59935fc9860a0b4a556919753f	0,862 in AD	-0,065 in AD	1,010 in AD	0,891 in AD	1662,000 in AD	196,600 in AD	2336,000 in AD	1775,000 in AD	Non Toxic in AD	Class 4 in AD	Class 5 in AD	Class 5 in AD
CAMPHOR (camphre)	76-22-2 / 464-49-3	www.way2drug.com/GUSAR/acutoxpredict/socket2.php?id=1ea61def9a4f7016cf6afe8c082ad6ad	0,378 in AD	-1,113 in AD	1,052 in AD	0,681 in AD	363,700 in AD	11,730 in AD	1716,000 in AD	730,200 in AD	Class 4 in AD	Class 3 in AD	Class 4 in AD	Class 4 in AD
CARVONE ( l-carvone)	99-49-0 / 6485-40-1 / 2244-16-8	www.way2drug.com/GUSAR/acutoxpredict/socket2.php?id=d32cfdaa61c4f5f8fd83f82edd0ecb13	-0,091 in AD	-0,636 in AD	0,979 in AD	0,035 in AD	121,800 in AD	34,700 in AD	1432,000 in AD	162,900 in AD	Class 4 in AD	Class 3 in AD	Class 4 in AD	Class 4 in AD
CARYOPHYLLENE	87-44-5	www.way2drug.com/GUSAR/acutoxpredict/socket2.php?id=db8fb657d18eaf5ae590c113f66b4a0d	0,285 in AD	-0,746 in AD	1,055 in AD	0,281 in AD	393,800 in AD	36,710 in AD	2321,000 in AD	390,600 in AD	Class 4 in AD	Class 3 in AD	Class 5 in AD	Class 4 in AD
3-Propylidenephthalide	17369-59-4	www.way2drug.com/GUSAR/acutoxpredict/socket2.php?id=67ccd3e3f67ab16df0a906c6ee81d43b	0,535 in AD	-0,543 in AD	1,037 in AD	0,863 in AD	596,500 in AD	49,910 in AD	1895,000 in AD	1271,000 in AD	Class 5 in AD	Class 4 in AD	Class 4 in AD	Class 5 in AD
CINNAMAL	104-55-2	www.way2drug.com/GUSAR/acutoxpredict/socket2.php?id=97ebcfe823f65108f9432e8343d75bdb	0,417 in AD	-0,501 in AD	1,252 in AD	0,578 in AD	344,900 in AD	41,680 in AD	2362,000 in AD	500,300 in AD	Class 4 in AD	Class 4 in AD	Class 5 in AD	Class 4 in AD
CINNAMYL ALCOHOL	104-54-1	www.way2drug.com/GUSAR/acutoxpredict/socket2.php?id=42731c45d66fc1ef7cc9bed86daa2da3	0,816 in AD	0,166 in AD	1,336 in AD	0,434 in AD	877,600 in AD	196,800 in AD	2910,000 in AD	364,700 in AD	Class 5 in AD	Class 4 in AD	Class 5 in AD	Class 4 in AD
CITRAL	5392-40-5	www.way2drug.com/GUSAR/acutoxpredict/socket2.php?id=f8e69d1e27097d987a634b6a24b8623f	0,249 in AD	0,254 in AD	1,425 in AD	0,790 in AD	269,900 in AD	273,200 in AD	4051,000 in AD	939,700 in AD	Class 4 in AD	Class 4 in AD	Class 5 in AD	Class 4 in AD
CITRONELLOL	106-22-9 / 1117-61-9 / 7540-51-4	www.way2drug.com/GUSAR/acutoxpredict/socket2.php?id=7ff19518c368aab6d86647a0cac19bad	0,915 in AD	0,133 in AD	1,563 in AD	0,870 in AD	1284,000 in AD	212,100 in AD	5709,000 in AD	1157,000 in AD	Non Toxic in AD	Class 4 in AD	Non Toxic in AD	Class 5 in AD
COUMARIN	91-64-5	www.way2drug.com/GUSAR/acutoxpredict/socket2.php?id=d74e3bed5b16aa049b0bee8c9a0fad3a	0,364 in AD	-0,545 in AD	0,731 in AD	0,876 in AD	338,000 in AD	41,650 in AD	785,900 in AD	1098,000 in AD	Class 4 in AD	Class 4 in AD	Class 4 in AD	Class 5 in AD
DAMASCENONE	23696-85-7	www.way2drug.com/GUSAR/acutoxpredict/socket2.php?id=1e92436e1aad1d31d453e6eec2f8fbc3	0,282 in AD	-0,809 in AD	1,214 in AD	0,600 in AD	364,200 in AD	29,560 in AD	3116,000 in AD	758,400 in AD	Class 4 in AD	Class 3 in AD	Class 5 in AD	Class 4 in AD
DAMASCONE ALPHA	43052-87-5 / 23726-94-5	www.way2drug.com/GUSAR/acutoxpredict/socket2.php?id=6302ac53d4a81ce1a99387c6ba31218c	0,004 in AD	-0,847 in AD	1,253 in AD	0,390 in AD	194,300 in AD	27,370 in AD	3447,000 in AD	472,500 in AD	Class 4 in AD	Class 3 in AD	Class 5 in AD	Class 4 in AD
DAMASCONE BETA	23726-92-3	www.way2drug.com/GUSAR/acutoxpredict/socket2.php?id=484d9b6468383a92148754c9b61566f2	0,211 in AD	-0,882 in AD	1,252 in AD	0,678 in AD	312,600 in AD	25,220 in AD	3438,000 in AD	916,600 in AD	Class 4 in AD	Class 3 in AD	Class 5 in AD	Class 4 in AD
DIHYDROAMBRETTOLIDE	109-29-5	www.way2drug.com/GUSAR/acutoxpredict/socket2.php?id=e458dbcb38343e09c0f7bf5068253d0d	0,751 in AD	-0,625 in AD	1,219 in AD	0,741 in AD	1432,000 in AD	60,360 in AD	4214,000 in AD	1400,000 in AD	Non Toxic in AD	Class 4 in AD	Class 5 in AD	Class 5 in AD
DIHYDROFLORIFFONE	57378-68-4	www.way2drug.com/GUSAR/acutoxpredict/socket2.php?id=a3c2959de5a3faef5cfc2f5bd826554d	0,121 in AD	-0,882 in AD	1,117 in AD	0,343 in AD	254,100 in AD	25,240 in AD	2518,000 in AD	423,900 in AD	Class 4 in AD	Class 3 in AD	Class 5 in AD	Class 4 in AD
DMBCA	151-05-3	www.way2drug.com/GUSAR/acutoxpredict/socket2.php?id=f1739c73abb648b40fb6a4d5f4c54432	0,474 in AD	-0,327 in AD	1,171 in AD	0,509 in AD	572,500 in AD	90,470 in AD	2854,000 in AD	620,900 in AD	Class 5 in AD	Class 4 in AD	Class 5 in AD	Class 4 in AD
EBANOL	67801-20-1	www.way2drug.com/GUSAR/acutoxpredict/socket2.php?id=9197c09a79e68ca5267d360ab1631042	-0,018 in AD	-0,826 in AD	1,086 in AD	-0,268 in AD	199,900 in AD	31,090 in AD	2537,000 in AD	112,300 in AD	Class 4 in AD	Class 3 in AD	Class 5 in AD	Class 3 in AD
EUGENOL	97-53-0	www.way2drug.com/GUSAR/acutoxpredict/socket2.php?id=503a33d83efd85603d98861711b2040e	0,484 in AD	-0,441 in AD	0,819 in AD	0,640 in AD	500,600 in AD	59,490 in AD	1083,000 in AD	717,300 in AD	Class 5 in AD	Class 4 in AD	Class 4 in AD	Class 4 in AD
EUGENYL ACETATE	93-28-7	www.way2drug.com/GUSAR/acutoxpredict/socket2.php?id=3ae45983059a559929cd0f729f5bd09d	0,380 in AD	-0,539 in AD	0,872 in AD	0,631 in AD	494,500 in AD	59,640 in AD	1535,000 in AD	882,600 in AD	Class 4 in AD	Class 4 in AD	Class 4 in AD	Class 4 in AD
FARNESOL	4602-84-0	www.way2drug.com/GUSAR/acutoxpredict/socket2.php?id=131434c404a6b22ab996f5e0a080de99	0,559 in AD	0,398 in AD	1,383 in AD	1,106 in AD	804,900 in AD	556,400 in AD	5366,000 in AD	2837,000 in AD	Class 5 in AD	Class 5 in AD	Non Toxic in AD	Non Toxic in AD
GALAXOLIDE	1222-05-5	www.way2drug.com/GUSAR/acutoxpredict/socket2.php?id=20b3e8f24199eeed299d09520065aa6e	0,248 in AD	-0,972 in AD	0,729 in AD	0,049 in AD	457,700 in AD	27,530 in AD	1385,000 in AD	289,100 in AD	Class 4 in AD	Class 3 in AD	Class 4 in AD	Class 4 in AD
GERANIAL	141-27-5	www.way2drug.com/GUSAR/acutoxpredict/socket2.php?id=b3744473255961173e7abd9261fb23f6	0,249 in AD	0,254 in AD	1,425 in AD	0,790 in AD	269,900 in AD	273,200 in AD	4051,000 in AD	939,700 in AD	Class 4 in AD	Class 4 in AD	Class 5 in AD	Class 4 in AD
GERANIOL	106-24-1	www.way2drug.com/GUSAR/acutoxpredict/socket2.php?id=3c4a255f5d7018b677d3404510cd5d4e	0,634 in AD	0,451 in AD	1,431 in AD	1,080 in AD	664,200 in AD	436,200 in AD	4158,000 in AD	1855,000 in AD	Class 5 in AD	Class 5 in AD	Class 5 in AD	Class 5 in AD
GERANYL ACETATE	105-87-3	www.way2drug.com/GUSAR/acutoxpredict/socket2.php?id=4c0eec5f346ecef6135712b117b9bd6b	0,178 in AD	0,265 in AD	1,323 in AD	1,098 in AD	295,700 in AD	361,100 in AD	4125,000 in AD	2459,000 in AD	Class 4 in AD	Class 5 in AD	Class 5 in AD	Class 5 in AD
HEXYL CINNAMAL	101-86-0	www.way2drug.com/GUSAR/acutoxpredict/socket2.php?id=b0eddb1ff7d363d954e382de7bd3f571	0,652 in AD	-0,659 in AD	1,320 in AD	0,815 in AD	970,200 in AD	47,410 in AD	4519,000 in AD	1414,000 in AD	Class 5 in AD	Class 4 in AD	Class 5 in AD	Class 5 in AD
HYDROXYCITRONELLAL	107-75-5	www.way2drug.com/GUSAR/acutoxpredict/socket2.php?id=4af23881d7dc56bef2747ab47bb07ad1	0,510 in AD	-0,639 in AD	1,498 in AD	0,340 in AD	556,900 in AD	39,570 in AD	5422,000 in AD	376,600 in AD	Class 5 in AD	Class 3 in AD	Non Toxic in AD	Class 4 in AD
ISO E SUPER	54464-57-2 / 54464-59-4 / 68155-66-8 / 68155-67-9	www.way2drug.com/GUSAR/acutoxpredict/socket2.php?id=94af5f215c21fd5e4c57ac0d9ff4e4a7	0,094 in AD	-0,936 in AD	1,034 in AD	0,068 in AD	291,100 in AD	27,180 in AD	2532,000 in AD	274,100 in AD	Class 4 in AD	Class 3 in AD	Class 5 in AD	Class 4 in AD
ISOEUGENOL	97-54-1	www.way2drug.com/GUSAR/acutoxpredict/socket2.php?id=edfe91d2b29447aed6a25d741acd348e	0,308 in AD	-0,434 in AD	1,093 in AD	0,845 in AD	333,900 in AD	60,400 in AD	2033,000 in AD	1150,000 in AD	Class 4 in AD	Class 4 in AD	Class 5 in AD	Class 5 in AD
ISOEUGENYL ACETATE	93-29-8	www.way2drug.com/GUSAR/acutoxpredict/socket2.php?id=fda1e60a0440fc60d82bcd0ab136545b	0,277 in AD	-0,308 in AD	1,062 in AD	0,954 in AD	390,700 in AD	101,500 in AD	2381,000 in AD	1853,000 in AD	Class 4 in AD	Class 4 in AD	Class 5 in AD	Class 5 in AD
LILIAL	80-54-6	www.way2drug.com/GUSAR/acutoxpredict/socket2.php?id=4a53ff2ded8c95018fa1c2e3972fc5e0	0,707 in AD	-0,711 in AD	1,166 in AD	0,371 in AD	1041,000 in AD	39,700 in AD	2993,000 in AD	480,100 in AD	Class 5 in AD	Class 3 in AD	Class 5 in AD	Class 4 in AD
LIMONENE	138-86-3	www.way2drug.com/GUSAR/acutoxpredict/socket2.php?id=a0706d85fdd409a91a95959bce9b5e83	0,010 in AD	-0,583 in AD	1,202 in AD	0,075 in AD	139,400 in AD	35,580 in AD	2167,000 in AD	162,100 in AD	Class 4 in AD	Class 3 in AD	Class 5 in AD	Class 4 in AD
LINALOOL	78-70-6	www.way2drug.com/GUSAR/acutoxpredict/socket2.php?id=6e75b0a981d8942a0f7eadb32b15c9e7	-0,148 in AD	-0,280 in AD	1,326 in AD	0,641 in AD	109,600 in AD	81,030 in AD	3271,000 in AD	674,500 in AD	Class 4 in AD	Class 4 in AD	Class 5 in AD	Class 4 in AD
LINALYL ACETATE	115-95-7	www.way2drug.com/GUSAR/acutoxpredict/socket2.php?id=3c0389efaa28b0036d26bb5903c90730	0,174 in AD	-0,360 in AD	1,426 in AD	0,749 in AD	292,800 in AD	85,700 in AD	5237,000 in AD	1102,000 in AD	Class 4 in AD	Class 4 in AD	Non Toxic in AD	Class 5 in AD
LYRAL	31906-04-4 / 51414-25-6	www.way2drug.com/GUSAR/acutoxpredict/socket2.php?id=147073009e17a0269e355bad15a2b33e	-0,002 in AD	-0,788 in AD	0,907 in AD	-0,116 in AD	209,100 in AD	34,250 in AD	1697,000 in AD	161,100 in AD	Class 4 in AD	Class 3 in AD	Class 4 in AD	Class 4 in AD
MAJANTOL	103694-68-4	www.way2drug.com/GUSAR/acutoxpredict/socket2.php?id=27d1b7c40b6ab175f5e97ae94da15e2b	0,654 in AD	-0,194 in AD	1,231 in AD	0,550 in AD	803,300 in AD	114,000 in AD	3034,000 in AD	632,000 in AD	Class 5 in AD	Class 4 in AD	Class 5 in AD	Class 4 in AD
MENTHOL	1490-04-6 / 89-78-1 / 2216-51-5	www.way2drug.com/GUSAR/acutoxpredict/socket2.php?id=1ab86045926d38f3028787afc1902e34	0,602 in AD	-0,146 in AD	1,345 in AD	0,221 in AD	625,100 in AD	111,600 in AD	3462,000 in AD	260,000 in AD	Class 5 in AD	Class 4 in AD	Class 5 in AD	Class 4 in AD
METHL HEPTYNE CARBONATE	111-12-6	www.way2drug.com/GUSAR/acutoxpredict/socket2.php?id=50e7d642d04bbade9289002958789ed5	0,575 in AD	-0,153 in AD	1,249 in AD	0,868 in AD	579,100 in AD	108,500 in AD	2734,000 in AD	1139,000 in AD	Class 5 in AD	Class 4 in AD	Class 5 in AD	Class 5 in AD
METHYL IONONE	127-51-5	www.way2drug.com/GUSAR/acutoxpredict/socket2.php?id=9088234775af34198c640a9031f3bfa4	-0,019 in AD	-0,805 in AD	1,203 in AD	0,000 in AD	197,300 in AD	32,300 in AD	3292,000 in AD	206,100 in AD	Class 4 in AD	Class 3 in AD	Class 5 in AD	Class 4 in AD
METHYL SALICYLATE	119-36-8	www.way2drug.com/GUSAR/acutoxpredict/socket2.php?id=180502b81f6ad7cc309e5bd0850172b8	0,751 in AD	-0,230 in AD	0,982 in AD	0,853 in AD	856,700 in AD	89,660 in AD	1458,000 in AD	1083,000 in AD	Class 5 in AD	Class 4 in AD	Class 4 in AD	Class 5 in AD
PINENE ALPHA AND BETA	80-56-8 / 127-91-3	www.way2drug.com/GUSAR/acutoxpredict/socket2.php?id=b4bc75b53fb4cb5e8fae151c7f11ac40	0,294 in AD	-0,968 in AD	1,343 in AD	0,319 in AD	267,900 in AD	14,680 in AD	3002,000 in AD	284,200 in AD	Class 4 in AD	Class 3 in AD	Class 5 in AD	Class 4 in AD
SALICYLALDEHYDE	90-02-8	www.way2drug.com/GUSAR/acutoxpredict/socket2.php?id=e31cbf9619a62b195aa4a0792239ee29	0,499 in AD	-0,386 in AD	1,082 in AD	0,730 in AD	385,400 in AD	50,250 in AD	1476,000 in AD	656,500 in AD	Class 4 in AD	Class 4 in AD	Class 4 in AD	Class 4 in AD
SANTALOL ALPHA AND BETA	115-71-9 / 77-42-9	www.way2drug.com/GUSAR/acutoxpredict/socket2.php?id=09839feffe05aeb1f4fb096ff507d378	0,437 in AD	-0,784 in AD	0,966 in AD	-0,003 in AD	602,600 in AD	36,230 in AD	2040,000 in AD	219,000 in AD	Class 5 in AD	Class 3 in AD	Class 5 in AD	Class 4 in AD
SCLAREOL	515-03-7	www.way2drug.com/GUSAR/acutoxpredict/socket2.php?id=6d81e73da9496dfd088c450b8e44285a	0,497 in AD	-1,529 in AD	0,843 in AD	0,203 in AD	969,500 in AD	9,131 in AD	2150,000 in AD	491,900 in AD	Class 5 in AD	Class 3 in AD	Class 5 in AD	Class 4 in AD
TERPINEOL (mixture of isomers)	8000-41-7	www.way2drug.com/GUSAR/acutoxpredict/socket2.php?id=e184702475600d5a034552df14c7a0eb	0,381 in AD	-0,274 in AD	1,156 in AD	0,237 in AD	371,000 in AD	82,080 in AD	2209,000 in AD	266,500 in AD	Class 4 in AD	Class 4 in AD	Class 5 in AD	Class 4 in AD
Terpinolene	586-62-9	www.way2drug.com/GUSAR/acutoxpredict/socket2.php?id=a47c8bbaff2214067b25ceb90199a5a1	0,019 in AD	-0,795 in AD	1,462 in AD	0,677 in AD	142,200 in AD	21,820 in AD	3949,000 in AD	647,100 in AD	Class 4 in AD	Class 3 in AD	Class 5 in AD	Class 4 in AD
VANILLIN	121-33-5	www.way2drug.com/GUSAR/acutoxpredict/socket2.php?id=9cb9fdc0180eb7990049f1b006f0a242	0,477 in AD	-0,349 in AD	1,198 in AD	0,924 in AD	456,600 in AD	68,120 in AD	2399,000 in AD	1278,000 in AD	Class 4 in AD	Class 4 in AD	Class 5 in AD	Class 5 in AD
VERTOFIX	32388-55-9	www.way2drug.com/GUSAR/acutoxpredict/socket2.php?id=813991eec52a6cc75179799cd314fed3	0,436 in AD	-0,891 in AD	1,171 in AD	0,319 in AD	671,700 in AD	31,660 in AD	3649,000 in AD	513,700 in AD	Class 5 in AD	Class 3 in AD	Class 5 in AD	Class 4 in AD
		IP - Intraperitoneal route of administration
		IV - Intravenous route of administration
		Oral - Oral route of administration
		SC - Subcutaneous route of administration
		in AD - compound falls in applicability domain of models
		out of AD - compound is out of applicability domain of models
		GUSAR - Prediction of Values for Substances Copyright (C) 2010 A. Zakharov, V. Poroikov & Associates
