# Supplementary material for: Allergen fragrance molecules: a potential relief for COVID-19
Source: BMC Complement Med Ther. 2021 Jan 21;21:41. doi: 10.1186/s12906-021-03214-4 (PMC7819625; doi:10.1186/s12906-021-03214-4)
Supplement: Supplementary file 4 — Additional file 4. PASSonline probability of being active or inactive (Pa, Pi) results: pa-pi activity all. [file 12906_2021_3214_MOESM4_ESM.xlsx]

## Sheet: 3-PROPYLIDENE PHTHALIDE
Prediction of Activity				Possible adverse & toxic effects
Pa	Pi	Activity		Pa	Pi	Activity
0.929	0.004	Aspulvinone dimethylallyltransferase inhibitor		0.867	0.014	Shivering
0.88	0.003	Complement factor D inhibitor		0.787	0.048	Twitching
0.875	0.003	IgA-specific serine endopeptidase inhibitor		0.745	0.031	Toxic, respiration
0.852	0.004	2-Hydroxymuconate-semialdehyde hydrolase inhibitor		0.706	0.025	Occult bleeding
0.822	0.009	TP53 expression enhancer		0.705	0.03	Multiple organ failure
0.833	0.022	Ubiquinol-cytochrome-c reductase inhibitor		0.677	0.031	Hematemesis
0.807	0.004	IgA-specific metalloendopeptidase inhibitor		0.667	0.033	Gastrointestinal hemorrhage
0.81	0.019	CYP2J substrate		0.627	0.011	Fatty liver
0.776	0.001	Cyclooxygenase 1 substrate		0.635	0.025	Hypomagnesemia
0.8	0.036	CYP2C12 substrate		0.63	0.049	Hypercholesterolemic
0.776	0.02	Sugar-phosphatase inhibitor		0.578	0.013	Lacrimal secretion stimulant
0.761	0.006	All-trans-retinyl-palmitate hydrolase inhibitor		0.61	0.057	Pure red cell aplasia
0.768	0.027	Saccharopepsin inhibitor		0.579	0.038	Fibrosis, interstitial
0.768	0.027	Chymosin inhibitor		0.578	0.037	Pseudoporphyria
0.768	0.027	Acrocylindropepsin inhibitor		0.582	0.074	Ulcer, aphthous
0.749	0.016	GST A substrate		0.521	0.03	Acneiform eruption
0.748	0.015	HIF1A expression inhibitor		0.526	0.035	Adrenal cortex hypoplasia
0.762	0.036	Testosterone 17beta-dehydrogenase (NADP+) inhibitor		0.517	0.054	Allergic dermatitis
0.746	0.023	CYP2J2 substrate		0.513	0.058	Weight gain
0.73	0.015	Carboxypeptidase Taq inhibitor		0.511	0.063	Hematuria
0.727	0.028	Alkenylglycerophosphocholine hydrolase inhibitor		0.47	0.032	Demyelination
0.749	0.054	Phobic disorders treatment		0.455	0.027	Cleft palate
0.709	0.014	Phosphatidylcholine-retinol O-acyltransferase inhibitor		0.501	0.087	Diarrhea
0.728	0.034	Chlordecone reductase inhibitor		0.529	0.116	Neutrophilic dermatosis (Sweet's syndrome)
0.696	0.004	Myeloblastin inhibitor		0.477	0.064	Splenomegaly
0.696	0.004	Platelet aggregation inhibitor		0.508	0.101	Withdrawal
0.704	0.013	Macrophage colony stimulating factor agonist		0.457	0.05	Visual acuity impairment
0.704	0.026	Glutamyl endopeptidase II inhibitor		0.503	0.104	Nail discoloration
0.722	0.045	Gluconate 2-dehydrogenase (acceptor) inhibitor		0.474	0.076	Acidosis, metabolic
0.684	0.01	CYP2B5 substrate		0.439	0.046	Fasciculation
0.684	0.014	Fatty-acyl-CoA synthase inhibitor		0.494	0.112	Conjunctivitis
0.681	0.014	Thioredoxin inhibitor		0.466	0.1	Toxic, vascular
0.675	0.01	4-Nitrophenol 2-monooxygenase inhibitor		0.408	0.053	Ulceration
0.714	0.052	Membrane integrity agonist		0.43	0.08	Apnea
0.67	0.014	Gluconate 5-dehydrogenase inhibitor		0.392	0.046	Sensitization
0.659	0.003	Antimetastatic		0.442	0.099	Edema
0.662	0.007	CYP2F1 substrate		0.391	0.048	Hypocalcaemic
0.665	0.011	Phenol O-methyltransferase inhibitor		0.382	0.047	Ulcer, gastric
0.687	0.034	Taurine dehydrogenase inhibitor		0.402	0.07	Hyperuricemia
0.659	0.007	Isopenicillin-N epimerase inhibitor		0.438	0.114	Inflammation
0.678	0.027	5-O-(4-coumaroyl)-D-quinate 3'-monooxygenase inhibitor		0.357	0.033	Carcinogenic, group 1
0.667	0.027	Dehydro-L-gulonate decarboxylase inhibitor		0.386	0.064	Ulcer, peptic
0.663	0.023	Arginine 2-monooxygenase inhibitor		0.386	0.064	Pulmonary edema
0.667	0.03	Fusarinine-C ornithinesterase inhibitor		0.394	0.08	Acidosis, lactic
0.68	0.044	Polyporopepsin inhibitor		0.388	0.084	Parkinsonism
0.653	0.02	Electron-transferring-flavoprotein dehydrogenase inhibitor		0.404	0.102	Anemia
0.658	0.025	Glucan endo-1,6-beta-glucosidase inhibitor		0.379	0.078	Retroperitoneal fibrosis
0.651	0.029	Ribulose-phosphate 3-epimerase inhibitor		0.415	0.119	Galactorrhea
0.664	0.044	Antiseborrheic		0.339	0.047	Anemia, sideroblastic
0.632	0.014	Trimethylamine-oxide aldolase inhibitor		0.309	0.024	Skin irritation, weak
0.618	0.003	Interleukin 4 antagonist		0.328	0.043	Carcinogenic, mouse, female
0.63	0.018	Acetylesterase inhibitor		0.385	0.105	Muscle weakness
0.646	0.035	Acylcarnitine hydrolase inhibitor		0.396	0.117	Extrapyramidal effect
0.638	0.028	Feruloyl esterase inhibitor		0.352	0.075	Spermicide
0.627	0.018	3-Hydroxybenzoate 6-monooxygenase inhibitor		0.312	0.037	Skin irritation, corrasive
0.626	0.018	Platelet aggregation stimulant		0.395	0.124	Weight loss
0.616	0.009	Histamine release inhibitor		0.304	0.035	Eye irritation, high
0.616	0.012	CYP2A4 substrate		0.396	0.129	Bronchoconstrictor
0.621	0.018	Oxygen scavenger		0.396	0.13	Respiratory impairment
0.652	0.049	Glycosylphosphatidylinositol phospholipase D inhibitor		0.328	0.063	Non mutagenic, Salmonella
0.623	0.024	Nitrate reductase (cytochrome) inhibitor		0.387	0.122	Cataract
0.608	0.01	5 Hydroxytryptamine release inhibitor		0.304	0.045	Carcinogenic, mouse, male
0.633	0.037	Pro-opiomelanocortin converting enzyme inhibitor		0.384	0.13	Hepatotoxic
0.621	0.03	Glutathione thiolesterase inhibitor		0.301	0.052	Carcinogenic, mouse
0.618	0.032	NADPH-cytochrome-c2 reductase inhibitor		0.395	0.146	Weakness
0.602	0.015	Cutinase inhibitor		0.374	0.131	Euphoria
0.613	0.03	JAK2 expression inhibitor		0.407	0.166	Optic neuritis
0.593	0.011	L-glucuronate reductase inhibitor		0.352	0.113	Ototoxicity
0.621	0.039	Omptin inhibitor		0.3	0.066	Urine discoloration
0.602	0.022	Pullulanase inhibitor		0.29	0.057	Bullous pemphigoid
0.597	0.026	Polyamine-transporting ATPase inhibitor		0.344	0.125	Toxic
0.585	0.013	Leukotriene-B4 20-monooxygenase inhibitor		0.352	0.14	Photoallergy dermatitis
0.604	0.033	Alkylacetylglycerophosphatase inhibitor		0.349	0.138	Interstitial nephritis
0.585	0.016	N-formylmethionyl-peptidase inhibitor		0.37	0.162	Nephritis
0.637	0.07	Antieczematic		0.378	0.172	Consciousness alteration
0.599	0.032	Venombin AB inhibitor		0.367	0.166	Nephrotic syndrome
0.594	0.03	Alkane 1-monooxygenase inhibitor		0.362	0.163	Fibrillation, atrial
0.584	0.022	Endopeptidase So inhibitor		0.385	0.186	Optic neuropathy
0.568	0.007	Pancreatic elastase inhibitor		0.221	0.022	Pneumotoxic
0.578	0.018	CYP2A2 substrate		0.349	0.151	Cyanosis
0.599	0.041	Kidney function stimulant		0.258	0.063	Carcinogenic, rat, male
0.584	0.026	Cl--transporting ATPase inhibitor		0.304	0.112	Porphyria
0.565	0.01	Antiviral (Rhinovirus)		0.338	0.149	Torticollis
0.563	0.008	Antiischemic		0.373	0.185	Thrombophlebitis
0.565	0.012	5 Hydroxytryptamine uptake stimulant		0.198	0.011	Rubefacient
0.57	0.021	Glucan 1,4-alpha-maltotriohydrolase inhibitor		0.357	0.169	Ocular toxicity
0.576	0.034	Limulus clotting factor B inhibitor		0.346	0.16	Hypotension
0.56	0.02	Amine dehydrogenase inhibitor		0.334	0.149	Hyperthermic
0.577	0.037	UDP-N-acetylglucosamine 4-epimerase inhibitor		0.347	0.164	Acidosis
0.577	0.04	Methylenetetrahydrofolate reductase (NADPH) inhibitor		0.232	0.051	Carcinogenic, group 3
0.558	0.023	Lysostaphin inhibitor		0.373	0.193	Reproductive dysfunction
0.568	0.033	Exoribonuclease II inhibitor		0.315	0.135	Panic
0.556	0.022	CYP2D16 substrate		0.32	0.147	Endocrine disruptor
0.554	0.021	tRNA-pseudouridine synthase I inhibitor		0.302	0.129	Dysphoria
0.601	0.07	Nicotinic alpha6beta3beta4alpha5 receptor antagonist		0.239	0.067	Carcinogenic, rat
0.582	0.052	Pseudolysin inhibitor		0.31	0.139	Postural (orthostatic) hypotension
0.562	0.033	Preneoplastic conditions treatment		0.227	0.057	Zinc deficiency
0.565	0.036	Lysine 2,3-aminomutase inhibitor		0.211	0.041	Skin irritation, high
0.556	0.028	Platelet adhesion inhibitor		0.34	0.171	Hematotoxic
0.556	0.03	Adenomatous polyposis treatment		0.35	0.183	Psychoses
0.543	0.021	Spasmolytic		0.207	0.043	Skin irritative effect
0.557	0.034	Dimethylargininase inhibitor		0.344	0.181	Dermatitis
0.53	0.009	Chloride channel blocker		0.216	0.054	Hypertensive, ophthalmic
0.548	0.033	1,4-Lactonase inhibitor		0.241	0.08	Irritation
0.527	0.017	H+-exporting ATPase inhibitor		0.317	0.158	Respiratory failure
0.54	0.029	Methylamine-glutamate N-methyltransferase inhibitor		0.2	0.044	Carcinogenic, group 2B
0.552	0.043	Antiinflammatory		0.305	0.154	Gastrointestinal disturbance
0.524	0.015	Glutarate-semialdehyde dehydrogenase inhibitor		0.217	0.067	Hypercalcaemic
0.562	0.053	NADPH peroxidase inhibitor		0.272	0.122	Piloerection
0.523	0.016	CYP2E1 inducer		0.346	0.2	Bradycardic
0.545	0.04	Sphinganine kinase inhibitor		0.277	0.136	Thrombocytopoiesis inhibitor
0.548	0.043	Glucose oxidase inhibitor		0.314	0.177	Delirium
0.52	0.017	Phosphopantothenoylcysteine decarboxylase inhibitor		0.322	0.185	Toxic, gastrointestinal
0.516	0.014	Di-trans,poly-cis-decaprenylcistransferase inhibitor		0.31	0.175	Yawning
0.54	0.038	Fragilysin inhibitor		0.334	0.21	Hypotonia
0.527	0.028	Alkenylglycerophosphoethanolamine hydrolase inhibitor		0.192	0.068	Carcinogenic, group 2A
0.538	0.039	27-Hydroxycholesterol 7alpha-monooxygenase inhibitor		0.207	0.084	Carcinogenic, rat, female
0.532	0.034	Aminobutyraldehyde dehydrogenase inhibitor		0.169	0.051	Telangiectasia
0.51	0.014	Antimutagenic		0.173	0.058	Genotoxic
0.511	0.017	Carbon-monoxide dehydrogenase inhibitor		0.3	0.186	Palpitation
0.511	0.019	Long-chain-aldehyde dehydrogenase inhibitor		0.194	0.08	Carcinogenic
0.501	0.01	Leukotriene-C4 synthase inhibitor		0.271	0.164	Dependence
0.515	0.024	Hydroxylamine oxidase inhibitor		0.289	0.182	Allergic contact dermatitis
0.535	0.044	Aldehyde oxidase inhibitor		0.322	0.215	Dizziness
0.5	0.01	Myosin ATPase inhibitor		0.265	0.164	Dyspnea
0.501	0.013	Clavaminate synthase inhibitor		0.164	0.066	Abortion inducer
0.505	0.017	CYP2A11 substrate		0.118	0.025	Vesicant
0.513	0.027	Chenodeoxycholoyltaurine hydrolase inhibitor		0.29	0.199	Psychomotor impairment
0.493	0.008	HCV IRES inhibitor		0.322	0.236	Asthma
0.503	0.019	Taurocyamine kinase inhibitor		0.311	0.23	Necrosis
0.503	0.019	Opheline kinase inhibitor		0.24	0.159	Chorea
0.52	0.036	Ecdysone 20-monooxygenase inhibitor		0.215	0.135	Teratogen
0.495	0.012	GST M substrate		0.295	0.22	Emetic
0.515	0.033	CYP2A1 substrate		0.299	0.224	Sensory disturbance
0.5	0.021	Antihypertensive		0.174	0.1	Methemoglobinemia
0.499	0.02	Nitrite reductase (NO-forming) inhibitor		0.283	0.211	Glaucoma
0.516	0.038	Manganese peroxidase inhibitor		0.175	0.11	Cytotoxic
0.503	0.025	Prostaglandin-A1 DELTA-isomerase inhibitor		0.272	0.209	Keratopathy
0.528	0.055	Cytoprotectant		0.3	0.237	Tachycardiac
0.477	0.005	Thyroxine 5-deiodinase inhibitor		0.276	0.22	Laryngospasm
0.494	0.023	Dextranase inhibitor		0.29	0.235	Hyperglycemic
0.558	0.088	CYP2H substrate		0.178	0.124	Hypomania
0.493	0.025	(R)-Pantolactone dehydrogenase (flavin) inhibitor		0.208	0.156	Miotic
0.511	0.044	CYP3A1 substrate		0.264	0.213	Behavioral disturbance
0.474	0.01	Pediculicide		0.194	0.144	Embryotoxic
0.525	0.061	CYP3A2 substrate		0.218	0.172	Vasopressor
0.488	0.028	Plastoquinol-plastocyanin reductase inhibitor		0.277	0.235	Sneezing
0.49	0.031	Antithrombotic		0.106	0.065	Eye irritation, moderate
0.479	0.022	Poly(beta-D-mannuronate) lyase inhibitor		0.24	0.201	Hypothermic
0.512	0.056	Phospholipid-translocating ATPase inhibitor		0.231	0.192	Choreoathetosis
0.473	0.019	Cyclomaltodextrinase inhibitor		0.106	0.069	Eye irritation, weak
0.505	0.051	2-Hydroxyquinoline 8-monooxygenase inhibitor		0.091	0.056	Skin irritation, moderate
0.483	0.031	Ferredoxin-NAD+ reductase inhibitor		0.261	0.228	Urinary retention
0.483	0.031	Naphthalene 1,2-dioxygenase inhibitor		0.276	0.242	Torsades de pointes
0.465	0.014	Cardioprotectant		0.1	0.067	Mutagenic
0.504	0.055	Glucan endo-1,3-beta-D-glucosidase inhibitor		0.272	0.241	Drowsiness
0.484	0.035	N-acetylneuraminate 7-O(or 9-O)-acetyltransferase inhibitor		0.229	0.199	Neurotoxic
0.455	0.007	Myocardial ischemia treatment		0.091	0.064	Mutagenic, Salmonella
0.5	0.053	Chloride peroxidase inhibitor		0.271	0.244	Nausea
0.513	0.067	Phthalate 4,5-dioxygenase inhibitor		0.277	0.25	Headache
0.45	0.004	Tauropine dehydrogenase inhibitor		0.273	0.247	Sialorrhea
0.485	0.039	Fucosterol-epoxide lyase inhibitor		0.261	0.254	Pain
0.486	0.041	Peroxidase inhibitor		0.02	0.013	Uterine rupture
0.475	0.03	Bisphosphoglycerate phosphatase inhibitor		0.154	0.148	Toxic, respiratory center
0.468	0.026	Peptide alpha-N-acetyltransferase inhibitor		0.258	0.253	Dystonia
0.469	0.027	Arylmalonate decarboxylase inhibitor		0.186	0.183	Mydriatic
0.465	0.023	2-Haloacid dehalogenase inhibitor		0.253	0.252	Sleep disturbance
0.466	0.027	NADH kinase inhibitor
0.488	0.049	Leukopoiesis stimulant
0.443	0.005	Iduronate-2-sulfatase inhibitor
0.46	0.022	Cyclohexyl-isocyanide hydratase inhibitor
0.47	0.034	MMP9 expression inhibitor
0.479	0.042	Sulfur reductase inhibitor
0.486	0.05	Fructose 5-dehydrogenase inhibitor
0.461	0.028	Aspartate-ammonia ligase inhibitor
0.47	0.037	Mannan endo-1,4-beta-mannosidase inhibitor
0.442	0.009	Xaa-Pro dipeptidyl-peptidase inhibitor
0.465	0.032	Steroid N-acetylglucosaminyltransferase inhibitor
0.454	0.022	Cholestanetriol 26-monooxygenase inhibitor
0.549	0.118	Mucomembranous protector
0.486	0.056	2-Dehydropantoate 2-reductase inhibitor
0.473	0.044	Cyclic AMP agonist
0.449	0.02	RELA expression inhibitor
0.436	0.01	Antibiotic Glycopeptide-like
0.476	0.051	Pin1 inhibitor
0.439	0.014	Vitamin-K-epoxide reductase (warfarin-insensitive) inhibitor
0.464	0.04	Malate dehydrogenase (acceptor) inhibitor
0.462	0.038	Spermidine dehydrogenase inhibitor
0.472	0.049	Vasoprotector
0.458	0.036	Glyoxylate reductase inhibitor
0.473	0.051	Neurotransmitter antagonist
0.455	0.034	Tpr proteinase (Porphyromonas gingivalis) inhibitor
0.443	0.022	Glycolate dehydrogenase inhibitor
0.437	0.016	Stroke treatment
0.493	0.076	Mucositis treatment
0.431	0.014	Dolichyl-phosphatase inhibitor
0.462	0.045	Formaldehyde transketolase inhibitor
0.448	0.032	GABA aminotransferase inhibitor
0.452	0.036	Acetylgalactosaminyl-O-glycosyl-glycoprotein beta-1,3-N-acetylglucosaminyltransferase inhibitor
0.431	0.017	Polyneuridine-aldehyde esterase inhibitor
0.433	0.019	Tetrahydroxynaphthalene reductase inhibitor
0.524	0.111	Fibrinolytic
0.426	0.014	CYP2A3 substrate
0.495	0.082	Calcium channel (voltage-sensitive) activator
0.423	0.012	BRAF expression inhibitor
0.486	0.075	Protein-disulfide reductase (glutathione) inhibitor
0.422	0.011	CYP2B10 substrate
0.444	0.034	Peptide-N4-(N-acetyl-beta-glucosaminyl)asparagine amidase inhibitor
0.445	0.035	Gonadotropin antagonist
0.443	0.033	Aspergillopepsin I inhibitor
0.422	0.012	Tumour necrosis factor alpha release inhibitor
0.415	0.007	Photosensitizer
0.426	0.018	Oryzin inhibitor
0.443	0.036	CYP4A11 substrate
0.447	0.04	Gamma-guanidinobutyraldehyde dehydrogenase inhibitor
0.461	0.054	Erythropoiesis stimulant
0.533	0.128	Membrane permeability inhibitor
0.469	0.064	Alopecia treatment
0.423	0.018	3-Hydroxy-4-oxoquinoline 2,4-dioxygenase inhibitor
0.428	0.026	Salicylate 1-monooxygenase inhibitor
0.427	0.025	Carminative
0.429	0.028	Levanase inhibitor
0.408	0.008	Serine protease unspecified inhibitor
0.454	0.054	Fibrolase inhibitor
0.411	0.011	Antioxidant
0.419	0.021	Anthranilate-CoA ligase inhibitor
0.41	0.014	TRPA1 agonist
0.422	0.027	Formate-dihydrofolate ligase inhibitor
0.409	0.014	Arylsulfatase inhibitor
0.412	0.019	Alkylglycerone-phosphate synthase inhibitor
0.428	0.035	Dolichyl-diphosphooligosaccharide-protein glycotransferase inhibitor
0.442	0.05	L-glutamate oxidase inhibitor
0.431	0.04	Peptidoglycan glycosyltransferase inhibitor
0.453	0.063	MAP kinase stimulant
0.397	0.007	Apoptosis antagonist
0.423	0.034	1-Acylglycerol-3-phosphate O-acyltransferase inhibitor
0.427	0.039	Creatininase inhibitor
0.425	0.037	Glycerol-3-phosphate oxidase inhibitor
0.437	0.049	Nicotine dehydrogenase inhibitor
0.434	0.047	Centromere associated protein inhibitor
0.498	0.111	Phosphatase inhibitor
0.433	0.046	S-formylglutathione hydrolase inhibitor
0.406	0.021	Antiinflammatory, intestinal
0.425	0.041	CYP2C18 substrate
0.401	0.017	Sclerosant
0.44	0.057	Biotinidase inhibitor
0.427	0.044	Arylsulfate sulfotransferase inhibitor
0.441	0.06	Hydrogen dehydrogenase inhibitor
0.408	0.029	Coccolysin inhibitor
0.433	0.055	Superoxide dismutase inhibitor
0.432	0.053	Aspartate-phenylpyruvate transaminase inhibitor
0.394	0.016	Tyrosine 3 hydroxylase inhibitor
0.401	0.023	Phenylacetate-CoA ligase inhibitor
0.404	0.027	Hydroxylamine reductase (NADH) inhibitor
0.42	0.042	1-Alkylglycerophosphocholine O-acetyltransferase inhibitor
0.379	0.002	Dysmenorrhea treatment
0.392	0.018	Phosphoenolpyruvate mutase inhibitor
0.401	0.027	Xylan endo-1,3-beta-xylosidase inhibitor
0.405	0.033	Glucan 1,4-alpha-maltotetraohydrolase inhibitor
0.386	0.014	Pappalysin-1 inhibitor
0.405	0.035	Monodehydroascorbate reductase (NADH) inhibitor
0.398	0.028	Phosphatidylglycerophosphatase inhibitor
0.387	0.017	Proto-oncogene tyrosine-protein kinase Fgr inhibitor
0.407	0.038	Urethanase inhibitor
0.375	0.005	Cyclooxygenase substrate
0.391	0.024	Endothelial growth factor antagonist
0.414	0.046	Glutamine-phenylpyruvate transaminase inhibitor
0.459	0.092	Nicotinic alpha2beta2 receptor antagonist
0.404	0.037	Vasodilator
0.452	0.086	Ovulation inhibitor
0.43	0.065	5 Hydroxytryptamine release stimulant
0.424	0.06	Linoleate diol synthase inhibitor
0.403	0.04	D-lactaldehyde dehydrogenase inhibitor
0.398	0.035	DNA-(apurinic or apyrimidinic site) lyase inhibitor
0.383	0.019	Lactaldehyde reductase inhibitor
0.395	0.032	Glyoxylate oxidase inhibitor
0.409	0.047	Caspase 8 stimulant
0.409	0.046	N-hydroxyarylamine O-acetyltransferase inhibitor
0.401	0.04	Cyanoalanine nitrilase inhibitor
0.385	0.024	Oxidizing agent
0.387	0.027	Poly(alpha-L-guluronate) lyase inhibitor
0.46	0.1	Acetylcholine neuromuscular blocking agent
0.388	0.029	Proliferative diseases treatment
0.403	0.045	EIF4E expression inhibitor
0.384	0.025	2-Oxoaldehyde dehydrogenase (NADP+) inhibitor
0.385	0.03	Loop diuretic
0.411	0.056	CYP2A8 substrate
0.359	0.005	HIV-2 reverse transcriptase inhibitor
0.393	0.039	Retinoic acid metabolism inhibitor
0.392	0.039	P-benzoquinone reductase (NADPH) inhibitor
0.381	0.028	2,3,4,5-Tetrahydropyridine-2,6-dicarboxylate N-succinyltransferase inhibitor
0.366	0.015	Trans-2-enoyl-CoA reductase (NAD+) inhibitor
0.366	0.015	Pyruvate dehydrogenase (cytochrome) inhibitor
0.364	0.012	CYP4A2 substrate
0.403	0.052	FMO1 substrate
0.405	0.055	Na+-transporting two-sector ATPase inhibitor
0.427	0.077	Insulysin inhibitor
0.364	0.014	Undecaprenyl-diphosphatase inhibitor
0.417	0.068	Beta glucuronidase inhibitor
0.392	0.042	Alcohol dehydrogenase (acceptor) inhibitor
0.375	0.026	NF-E2-related factor 2 stimulant
0.374	0.025	Aminomuconate-semialdehyde dehydrogenase inhibitor
0.401	0.052	RNA-directed RNA polymerase inhibitor
0.425	0.076	(R)-6-hydroxynicotine oxidase inhibitor
0.364	0.016	Fumarate reductase (NADH) inhibitor
0.396	0.048	Limulus clotting factor C inhibitor
0.373	0.026	Benzaldehyde dehydrogenase (NADP+) inhibitor
0.376	0.029	Uroporphyrinogen-III synthase inhibitor
0.36	0.014	Trans-pentaprenyltranstransferase inhibitor
0.381	0.035	CYP2A5 substrate
0.398	0.052	Phosphatidylserine decarboxylase inhibitor
0.382	0.036	3-Cyanoalanine hydratase inhibitor
0.363	0.018	Farnesyltranstransferase inhibitor
0.384	0.039	Phosphatidylinositol diacylglycerol-lyase inhibitor
0.392	0.048	Malate oxidase inhibitor
0.397	0.054	Simian immunodeficiency virus proteinase inhibitor
0.375	0.031	Methanol dehydrogenase inhibitor
0.366	0.023	Licheninase inhibitor
0.388	0.046	AR expression inhibitor
0.36	0.018	2-Enoate reductase inhibitor
0.408	0.067	Apyrase inhibitor
0.359	0.018	Aspergillopepsin II inhibitor
0.369	0.029	Sorbitol-6-phosphate 2-dehydrogenase inhibitor
0.371	0.031	Glutathione dehydrogenase (ascorbate) inhibitor
0.368	0.028	Crotonoyl-[acyl-carrier-protein] hydratase inhibitor
0.347	0.008	Granzyme A inhibitor
0.347	0.009	Aldehyde ferredoxin oxidoreductase inhibitor
0.35	0.012	Brachyurin inhibitor
0.363	0.026	N-hydroxy-2-acetamidofluorene reductase inhibitor
0.356	0.025	2,3-Dihydroxyindole 2,3-dioxygenase inhibitor
0.354	0.023	Trimethylamine dehydrogenase inhibitor
0.34	0.01	Lipoxygenase substrate
0.391	0.062	HMOX1 expression enhancer
0.351	0.022	Glucan 1,4-beta-glucosidase inhibitor
0.354	0.027	Mannitol-1-phosphatase inhibitor
0.405	0.079	Pterin deaminase inhibitor
0.35	0.023	CYP2C29 substrate
0.375	0.048	Methylumbelliferyl-acetate deacetylase inhibitor
0.372	0.046	3-Phytase inhibitor
0.365	0.039	Antibacterial
0.388	0.063	Rubredoxin-NAD+ reductase inhibitor
0.385	0.061	Antimyopathies
0.339	0.014	Transcription factor NF kappa A inhibitor
0.334	0.01	Acetoacetate decarboxylase inhibitor
0.361	0.038	Arylesterase inhibitor
0.346	0.024	Adrenaline release stimulant
0.369	0.048	Cis-1,2-dihydro-1,2-dihydroxynaphthalene dehydrogenase inhibitor
0.392	0.072	CYP2C8 substrate
0.33	0.011	Aldehyde dehydrogenase 2 substrate
0.365	0.046	Nicotinate dehydrogenase inhibitor
0.356	0.038	Gluconolactonase inhibitor
0.345	0.028	Flavin-containing monooxygenase inhibitor
0.332	0.015	Alpha-glucuronidase inhibitor
0.37	0.054	Sulfite dehydrogenase inhibitor
0.356	0.04	Diamine N-acetyltransferase inhibitor
0.321	0.005	Renal failure treatment
0.369	0.053	Sigma receptor agonist
0.418	0.102	Neurotransmitter uptake inhibitor
0.389	0.075	Lipoprotein lipase inhibitor
0.324	0.01	Pectin lyase inhibitor
0.336	0.022	CYP1A2 inducer
0.344	0.031	N-Acyl-D-aspartate deacylase inhibitor
0.377	0.065	Histidine N-acetyltransferase inhibitor
0.335	0.025	UGT2B28 substrate
0.406	0.096	Thromboxane B2 antagonist
0.357	0.048	CYP7 inhibitor
0.358	0.049	Nitrite reductase [NAD(P)H] inhibitor
0.34	0.031	2-Hydroxy-3-oxoadipate synthase inhibitor
0.348	0.04	Aldehyde dehydrogenase (pyrroloquinoline-quinone) inhibitor
0.347	0.039	Hyponitrite reductase inhibitor
0.404	0.095	Lysase inhibitor
0.335	0.027	Lysyl oxidase inhibitor
0.336	0.028	Plasmanylethanolamine desaturase inhibitor
0.353	0.047	Sulfite oxidase inhibitor
0.342	0.036	Shikimate O-hydroxycinnamoyltransferase inhibitor
0.373	0.067	Menopausal disorders treatment
0.359	0.053	CYP2C11 substrate
0.32	0.015	CYP2A10 substrate
0.399	0.094	Lipid metabolism regulator
0.41	0.105	Oxidoreductase inhibitor
0.338	0.033	CDP-diacylglycerol-glycerol-3-phosphate 3-phosphatidyltransferase inhibitor
0.319	0.015	Cell wall biosynthesis inhibitor
0.353	0.049	Albendazole monooxygenase inhibitor
0.396	0.092	Octopamine antagonist
0.361	0.059	Phosphoinositide 5-phosphatase inhibitor
0.359	0.059	CYP2D2 inhibitor
0.34	0.04	DNA-3-methyladenine glycosylase I inhibitor
0.349	0.05	4-Coumarate-CoA ligase inhibitor
0.303	0.004	Complement inhibitor
0.324	0.026	6-Pyruvoyltetrahydropterin synthase inhibitor
0.338	0.04	Ethanolamine-phosphate cytidylyltransferase inhibitor
0.367	0.069	NAD(P)+-arginine ADP-ribosyltransferase inhibitor
0.323	0.026	Guanidinoacetase inhibitor
0.347	0.052	Aspergillus nuclease S1 inhibitor
0.363	0.068	Cyclohexanone monooxygenase inhibitor
0.347	0.053	4-Hydroxymandelate oxidase inhibitor
0.317	0.023	2-Haloacid dehalogenase (configuration-inverting) inhibitor
0.342	0.048	Pyruvate decarboxylase inhibitor
0.331	0.039	Methane monooxygenase inhibitor
0.305	0.012	D-lactate dehydrogenase (cytochrome) inhibitor
0.332	0.04	Beta-carotene 15,15'-monooxygenase inhibitor
0.327	0.035	[acyl-carrier-protein] S-acetyltransferase inhibitor
0.33	0.039	Linoleoyl-CoA desaturase inhibitor
0.343	0.052	N-acylmannosamine kinase inhibitor
0.309	0.019	Hydroxysteroid dehydrogenase inhibitor
0.337	0.047	Arylacetonitrilase inhibitor
0.379	0.09	CYP2D15 substrate
0.342	0.052	CYP4A substrate
0.355	0.066	Mitochondrial processing peptidase inhibitor
0.308	0.019	Paraoxonase substrate
0.352	0.063	CYP3A inducer
0.354	0.066	CYP3A4 inducer
0.308	0.02	Peptidylamidoglycolate lyase inhibitor
0.34	0.052	N-benzyloxycarbonylglycine hydrolase inhibitor
0.341	0.054	Mannose isomerase inhibitor
0.329	0.041	Opine dehydrogenase inhibitor
0.302	0.015	CYP4F2 substrate
0.353	0.066	Antihelmintic (Nematodes)
0.327	0.041	Morphine 6-dehydrogenase inhibitor
0.311	0.027	Subtilisin inhibitor
0.323	0.039	Dimethylmaleate hydratase inhibitor
0.359	0.075	CYP3A3 substrate
0.356	0.073	Peptidyl-dipeptidase Dcp inhibitor
0.324	0.041	Hepatic disorders treatment
0.294	0.012	GST T1-1 substrate
0.294	0.012	GST T substrate
0.309	0.028	Hydroxylamine reductase inhibitor
0.314	0.033	Indolepyruvate C-methyltransferase inhibitor
0.292	0.012	2-Oxoisovalerate dehydrogenase (acylating) inhibitor
0.338	0.058	Cathepsin T inhibitor
0.298	0.018	Formaldehyde dehydrogenase inhibitor
0.325	0.045	Succinate-semialdehyde dehydrogenase [NAD(P)+] inhibitor
0.309	0.03	15-Hydroxyprostaglandin-D dehydrogenase (NADP+) inhibitor
0.318	0.039	Gamma-D-Glutamyl-meso-diaminopimelate peptidase inhibitor
0.292	0.013	Deoxyribose-phosphate aldolase inhibitor
0.313	0.036	Ornithine cyclodeaminase inhibitor
0.32	0.043	Imidazoline receptor agonist
0.325	0.049	Glutamate-tRNA ligase inhibitor
0.314	0.038	N-(long-chain-acyl)ethanolamine deacylase inhibitor
0.343	0.067	ADP-thymidine kinase inhibitor
0.321	0.046	CYP2G1 substrate
0.318	0.043	Dipeptidase E inhibitor
0.341	0.066	Prostaglandin-E2 9-reductase inhibitor
0.32	0.046	Transketolase inhibitor
0.312	0.038	Glycine amidinotransferase inhibitor
0.298	0.025	Acetate kinase inhibitor
0.323	0.051	S-alkylcysteine lyase inhibitor
0.349	0.077	CYP2C19 inducer
0.305	0.033	Antiperistaltic
0.358	0.088	G-protein-coupled receptor kinase inhibitor
0.358	0.088	Beta-adrenergic receptor kinase inhibitor
0.308	0.039	Protein-Npi-phosphohistidine-sugar phosphotransferase inhibitor
0.281	0.012	Menstruation disorders treatment
0.301	0.033	Rhamnulose-1-phosphate aldolase inhibitor
0.336	0.068	Antiviral (Herpes)
0.324	0.056	Undecaprenyldiphospho-muramoylpentapeptide beta-N-acetylglucosaminyltransferase inhibitor
0.342	0.073	Mucinaminylserine mucinaminidase inhibitor
0.294	0.026	NAD+ synthase (glutamine-hydrolysing) inhibitor
0.293	0.026	Retinal dehydrogenase inhibitor
0.301	0.034	4-Hydroxyglutamate transaminase inhibitor
0.309	0.042	DNA ligase (ATP) inhibitor
0.302	0.036	Sphinganine-1-phosphate aldolase inhibitor
0.397	0.131	Gastrin inhibitor
0.291	0.025	Lactate 2-monooxygenase inhibitor
0.315	0.049	Indanol dehydrogenase inhibitor
0.301	0.036	Tripeptidyl-peptidase I inhibitor
0.366	0.101	Vasodilator, peripheral
0.318	0.054	Acidifying agent non gastric
0.369	0.105	Histamine release stimulant
0.346	0.081	Cytochrome P450 stimulant
0.329	0.065	Adenylyl-sulfate reductase inhibitor
0.347	0.085	Vasodilator, coronary
0.273	0.011	Aldehyde dehydrogenase [NAD(P)+] inhibitor
0.299	0.037	Glycine dehydrogenase (decarboxylating) inhibitor
0.275	0.014	L-lysine 6-transaminase inhibitor
0.3	0.039	Dihydroxy-acid dehydratase inhibitor
0.289	0.028	Aureolysin inhibitor
0.279	0.02	Renal disease treatment
0.282	0.023	N-methyl-2-oxoglutaramate hydrolase inhibitor
0.291	0.032	CYP2B2 substrate
0.317	0.059	Para amino benzoic acid antagonist
0.28	0.022	Aromatic-hydroxylamine O-acetyltransferase inhibitor
0.29	0.032	Aryldialkylphosphatase inhibitor
0.286	0.029	Lombricine kinase inhibitor
0.28	0.024	Ferrochelatase inhibitor
0.318	0.062	4-Methoxybenzoate monooxygenase (O-demethylating) inhibitor
0.295	0.039	Glutaminase inhibitor
0.298	0.042	Procollagen N-endopeptidase inhibitor
0.299	0.044	Skin irritation, inactive
0.375	0.12	Antidyskinetic
0.28	0.025	Aspartate-tRNA ligase inhibitor
0.309	0.055	Glycerol-3-phosphate dehydrogenase inhibitor
0.301	0.047	Sulfite reductase inhibitor
0.319	0.066	Choline-phosphate cytidylyltransferase inhibitor
0.284	0.03	3-Methylbutanal reductase inhibitor
0.289	0.037	Alkylglycerophosphoethanolamine phosphodiesterase inhibitor
0.275	0.023	Alpha-N-arabinofuranosidase inhibitor
0.304	0.053	Corticosteroid side-chain-isomerase inhibitor
0.261	0.009	Astringent
0.301	0.05	Prolyl aminopeptidase inhibitor
0.295	0.044	Bone diseases treatment
0.275	0.024	Glucosamine-6-phosphate deaminase inhibitor
0.288	0.037	Rhodotorulapepsin inhibitor
0.291	0.041	Acylaminoacyl-peptidase inhibitor
0.311	0.062	Gingipain K inhibitor
0.288	0.039	Catechol oxidase inhibitor
0.284	0.036	Cyclopentanone monooxygenase inhibitor
0.285	0.037	Laccase inhibitor
0.305	0.058	Thiosulfate dehydrogenase inhibitor
0.281	0.034	N-acetyl-gamma-glutamyl-phosphate reductase inhibitor
0.262	0.016	Picornain 2A inhibitor
0.284	0.037	3-Demethylubiquinone-9 3-O-methyltransferase inhibitor
0.356	0.11	APOA1 expression enhancer
0.281	0.035	ATPase stimulant
0.295	0.049	Steroid synthesis inhibitor
0.279	0.034	Snapalysin inhibitor
0.336	0.091	Thymidylate 5'-phosphatase inhibitor
0.33	0.085	Intermittent claudication treatment
0.295	0.051	Quinoprotein glucose dehydrogenase inhibitor
0.272	0.028	Cerebroside-sulfatase inhibitor
0.272	0.028	Leucine dehydrogenase inhibitor
0.297	0.054	ICAM1 expression inhibitor
0.381	0.139	CYP2C8 inhibitor
0.297	0.055	CYP2C6 substrate
0.277	0.034	2,4-Diaminopentanoate dehydrogenase inhibitor
0.277	0.034	Lysine 6-dehydrogenase inhibitor
0.277	0.034	3-Hydroxybutyryl-CoA dehydrogenase inhibitor
0.276	0.034	Tryptophanamidase inhibitor
0.298	0.056	Cardiovascular analeptic
0.296	0.055	Alanine-tRNA ligase inhibitor
0.332	0.091	CYP2C9 inducer
0.299	0.058	UGT2B4 substrate
0.274	0.033	Aldehyde dehydrogenase (NADP+) inhibitor
0.303	0.063	Cytochrome-b5 reductase inhibitor
0.27	0.031	Penicillin amidase inhibitor
0.279	0.039	4-Chlorobenzoyl-CoA dehalogenase inhibitor
0.276	0.037	Hemostatic
0.313	0.074	Enteropeptidase inhibitor
0.274	0.036	Cyclopropane-fatty-acyl-phospholipid synthase inhibitor
0.277	0.039	N-acetyllactosaminide beta-1,3-N-acetylglucosaminyltransferase inhibitor
0.279	0.041	Catalase inhibitor
0.261	0.024	Beta-mannosidase inhibitor
0.288	0.051	Mandelate 4-monooxygenase inhibitor
0.28	0.044	Antiosteoporotic
0.271	0.035	2-Oxoglutarate decarboxylase inhibitor
0.274	0.038	2,4-Dichlorophenol 6-monooxygenase inhibitor
0.3	0.064	CYP2C10 substrate
0.284	0.05	Thiamine-triphosphatase inhibitor
0.31	0.076	CYP3A7 substrate
0.278	0.044	CYP1A inducer
0.292	0.058	Endopeptidase La inhibitor
0.256	0.022	Sarcosine oxidase inhibitor
0.348	0.115	Antihypoxic
0.254	0.021	CYP4B substrate
0.257	0.024	Glutathione S-transferase substrate
0.264	0.032	tRNA nucleotidyltransferase inhibitor
0.276	0.044	2,6-Dihydroxypyridine 3-monooxygenase inhibitor
0.268	0.038	4-Chlorophenylacetate 3,4-dioxygenase inhibitor
0.326	0.096	Membrane permeability enhancer
0.271	0.041	Sweetener
0.31	0.081	Reductant
0.251	0.022	Testosterone 17beta-dehydrogenase inhibitor
0.259	0.03	Tropinesterase inhibitor
0.283	0.054	Yeast ribonuclease inhibitor
0.265	0.037	Inorganic diphosphatase inhibitor
0.265	0.038	Acyl-CoA oxidase inhibitor
0.269	0.042	Picornain 3C inhibitor
0.295	0.068	4-Nitrophenylphosphatase inhibitor
0.271	0.044	Ubiquitin thiolesterase inhibitor
0.261	0.035	Phenol 2-monooxygenase inhibitor
0.366	0.14	Antiviral (Picornavirus)
0.254	0.029	Phosphoenolpyruvate-protein phosphotransferase inhibitor
0.338	0.113	Antipruritic, allergic
0.253	0.028	Endo-1,3(4)-beta-glucanase inhibitor
0.255	0.031	Rhizopuspepsin inhibitor
0.316	0.092	TNF expression inhibitor
0.247	0.024	Deoxyribonuclease I inhibitor
0.272	0.049	Horrilysin inhibitor
0.267	0.044	Antiviral (Hepatitis B)
0.241	0.018	Allophanate hydrolase inhibitor
0.279	0.057	NOS2 expression inhibitor
0.229	0.007	4-Carboxymethyl-4-methylbutenolide mutase inhibitor
0.268	0.046	Glucuronate isomerase inhibitor
0.25	0.029	3-Oxoadipate enol-lactonase inhibitor
0.298	0.077	Chitosanase inhibitor
0.313	0.092	(S)-6-hydroxynicotine oxidase inhibitor
0.26	0.04	3-Hydroxybenzoate 4-monooxygenase inhibitor
0.262	0.044	Camphor 1,2-monooxygenase inhibitor
0.276	0.058	Meprin B inhibitor
0.309	0.092	Botulin neurotoxin A light chain inhibitor
0.246	0.028	Glycerol dehydrogenase (NADP+) inhibitor
0.236	0.019	D-2-hydroxy-acid dehydrogenase inhibitor
0.283	0.066	RNA synthesis inhibitor
0.259	0.042	Free radical scavenger
0.245	0.028	Tryptophan dimethylallyltransferase inhibitor
0.268	0.052	Lactose synthase inhibitor
0.286	0.07	CYP2B11 substrate
0.272	0.056	Bothrolysin inhibitor
0.282	0.066	Hepatoprotectant
0.28	0.064	Taurine-2-oxoglutarate transaminase inhibitor
0.273	0.057	Carboxypeptidase D inhibitor
0.3	0.084	4-Hydroxyproline epimerase inhibitor
0.269	0.054	L-threonine 3-dehydrogenase inhibitor
0.252	0.037	Proteasome endopeptidase complex inhibitor
0.278	0.063	Fructan beta-fructosidase inhibitor
0.277	0.062	Hyaluronic acid agonist
0.251	0.036	Aspartoacylase inhibitor
0.254	0.041	Bisphosphoglycerate mutase inhibitor
0.264	0.051	Signal peptidase I inhibitor
0.253	0.04	Sodium channel blocker class Ib
0.243	0.032	Aryl-alcohol dehydrogenase (NADP+) inhibitor
0.243	0.032	Follicle-stimulating hormone agonist
0.287	0.075	NADPH-ferrihemoprotein reductase inhibitor
0.246	0.035	3-Carboxyethylcatechol 2,3-dioxygenase inhibitor
0.274	0.063	Thiamine pyridinylase inhibitor
0.354	0.143	Antinociceptive
0.213	0.002	Prostacyclin agonist
0.24	0.029	Laxative
0.268	0.058	Carnitinamidase inhibitor
0.239	0.029	Aminoacylase inhibitor
0.254	0.045	Polygalacturonase inhibitor
0.236	0.027	DNA directed RNA polymerase inhibitor
0.238	0.03	3-Aminobutyryl-CoA ammonia-lyase inhibitor
0.242	0.035	Gly-X carboxypeptidase inhibitor
0.253	0.045	Galactolipase inhibitor
0.258	0.051	Alpha-N-acetylglucosaminidase inhibitor
0.263	0.056	Glutaminyl-peptide cyclotransferase inhibitor
0.218	0.011	Isocitrate dehydrogenase (NAD+) inhibitor
0.261	0.055	Nardilysin inhibitor
0.233	0.027	Retinyl-palmitate esterase inhibitor
0.244	0.038	Alpha-Methylacyl-CoA racemase inhibitor
0.351	0.145	Glyceryl-ether monooxygenase inhibitor
0.229	0.024	Acetoin dehydrogenase inhibitor
0.305	0.1	CYP19A1 expression inhibitor
0.251	0.047	Acetylornithine deacetylase inhibitor
0.292	0.088	H+-transporting two-sector ATPase inhibitor
0.236	0.032	Mannan endo-1,6-alpha-mannosidase inhibitor
0.255	0.052	Interleukin antagonist
0.275	0.073	N-methylhydantoinase (ATP-hydrolysing) inhibitor
0.233	0.03	3-Isopropylmalate dehydratase inhibitor
0.236	0.034	Gamma-butyrobetaine dioxygenase inhibitor
0.233	0.031	Aminocarboxymuconate-semialdehyde decarboxylase inhibitor
0.233	0.031	N-acetylneuraminate synthase inhibitor
0.222	0.021	CYP4B1 substrate
0.257	0.056	Glycerol 2-dehydrogenase (NADP+) inhibitor
0.25	0.049	O-aminophenol oxidase inhibitor
0.258	0.057	Aldosterone antagonist
0.302	0.101	Histidine kinase inhibitor
0.262	0.062	Antiviral (CMV)
0.314	0.114	CYP3A5 substrate
0.248	0.048	Cellulose 1,4-beta-cellobiosidase inhibitor
0.322	0.122	Fibrinogen receptor antagonist
0.23	0.03	Trans-1,2-dihydrobenzene-1,2-diol dehydrogenase inhibitor
0.312	0.113	Caspase 3 stimulant
0.271	0.072	Antiparkinsonian, rigidity relieving
0.251	0.053	GABA C receptor agonist
0.271	0.072	Eye irritation, inactive
0.224	0.026	Tryptophan alpha,beta-oxidase inhibitor
0.229	0.031	Benzoylformate decarboxylase inhibitor
0.236	0.039	Tryptophan transaminase inhibitor
0.234	0.037	UGT1A5 substrate
0.231	0.034	3,4-Dihydroxy-9,10-secoandrosta-1,3,5(10)-triene-9,17-dione 4,5-dioxygenase inhibitor
0.236	0.04	(S)-3-hydroxyacid ester dehydrogenase inhibitor
0.235	0.038	N-Acyl-D-amino-acid deacylase inhibitor
0.211	0.015	CYP1A3 substrate
0.255	0.06	Urease inhibitor
0.24	0.046	CDP-4-dehydro-6-deoxyglucose reductase inhibitor
0.253	0.06	Peroxidase substrate
0.235	0.042	Acaricide
0.206	0.015	2-Dehydropantolactone reductase (A-specific) inhibitor
0.289	0.098	CYP2A6 substrate
0.22	0.029	Protein kinase stimulant
0.249	0.058	Pseudouridylate synthase inhibitor
0.213	0.022	(S)-2-hydroxy-acid oxidase inhibitor
0.209	0.019	2-Aminoadipate transaminase inhibitor
0.244	0.054	Choleretic
0.261	0.071	Phosphatidylcholine-sterol O-acyltransferase inhibitor
0.23	0.04	CNS active muscle relaxant
0.314	0.125	Dementia treatment
0.254	0.066	CYP2C3 substrate
0.213	0.025	Glucuronolactone reductase inhibitor
0.231	0.044	Allyl-alcohol dehydrogenase inhibitor
0.223	0.036	Magnesium-protoporphyrin IX methyltransferase inhibitor
0.233	0.046	Histone acetyltransferase inhibitor
0.228	0.042	Peptide-tryptophan 2,3-dioxygenase inhibitor
0.237	0.051	Biotin-CoA ligase inhibitor
0.237	0.051	6-Carboxyhexanoate-CoA ligase inhibitor
0.237	0.051	Homoaconitate hydratase inhibitor
0.237	0.051	Triacetate-lactonase inhibitor
0.196	0.01	2-Dehydro-3-deoxy-L-arabinonate dehydratase inhibitor
0.229	0.044	Ferredoxin-nitrite reductase inhibitor
0.246	0.06	Oxytocic
0.208	0.023	Deacetoxycephalosporin-C synthase inhibitor
0.228	0.043	Neurotrophic factor enhancer
0.226	0.042	Galactose oxidase inhibitor
0.227	0.043	Isopenicillin-N synthase inhibitor
0.214	0.031	Valine decarboxylase inhibitor
0.285	0.101	Opioid kappa 3 receptor antagonist
0.217	0.034	Allantoate deiminase inhibitor
0.258	0.075	Thiol oxidase inhibitor
0.224	0.042	UGT2B15 substrate
0.218	0.035	Alkene monooxygenase inhibitor
0.214	0.032	Pantoate 4-dehydrogenase inhibitor
0.211	0.029	Glucan endo-1,3-alpha-glucosidase inhibitor
0.261	0.079	Tryptophan 2,3-dioxygenase inhibitor
0.2	0.019	Pantothenase inhibitor
0.264	0.083	ATP phosphoribosyltransferase inhibitor
0.238	0.057	Prunasin beta-glucosidase inhibitor
0.216	0.035	Diphosphomevalonate decarboxylase inhibitor
0.21	0.03	Carnitine 3-dehydrogenase inhibitor
0.269	0.089	UGT1A9 substrate
0.207	0.027	Xanthine oxidase inhibitor
0.243	0.063	Bontoxilysin inhibitor
0.198	0.019	Beta lactamase inhibitor
0.213	0.034	GST M1-1 substrate
0.246	0.067	Histidinol-phosphatase inhibitor
0.237	0.059	Serine-pyruvate transaminase inhibitor
0.183	0.005	Colony stimulating factor agonist
0.282	0.105	Antiviral (Adenovirus)
0.229	0.051	UGT1A1 substrate
0.254	0.077	Antihypercholesterolemic
0.205	0.028	Protein synthesis stimulant
0.221	0.044	Atrolysin A inhibitor
0.179	0.004	Granulocyte macrophage colony stimulating factor agonist
0.235	0.06	Antiuremic
0.281	0.105	Antiallergic
0.203	0.028	Haloacetate dehalogenase inhibitor
0.203	0.028	Prepilin peptidase inhibitor
0.275	0.1	Chitinase inhibitor
0.21	0.035	Diisopropyl-fluorophosphatase inhibitor
0.217	0.042	Protein-tyrosine sulfotransferase inhibitor
0.234	0.059	Magnesium-protoporphyrin IX monomethyl ester (oxidative) cyclase inhibitor
0.231	0.057	Gallate decarboxylase inhibitor
0.215	0.042	3-Chloro-D-alanine dehydrochlorinase inhibitor
0.223	0.05	Aminopeptidase B inhibitor
0.253	0.081	Anticarcinogenic
0.197	0.025	Hepatocyte nuclear factor 4 alpha antagonist
0.197	0.025	Hepatocyte nuclear factor antagonist
0.205	0.032	Alpha-pinene-oxide decyclase inhibitor
0.235	0.063	Antifibrinolytic
0.258	0.087	4-Hydroxyphenylacetate 3-monooxygenase inhibitor
0.203	0.032	Tryptophanyl aminopeptidase inhibitor
0.218	0.048	Glycine C-acetyltransferase inhibitor
0.242	0.071	Spasmolytic, Papaverin-like
0.223	0.052	Sedoheptulose-bisphosphatase inhibitor
0.177	0.007	11-Cis-retinyl-palmitate hydrolase inhibitor
0.203	0.033	Pancreatic endopeptidase E inhibitor
0.222	0.052	Styrene-oxide isomerase inhibitor
0.209	0.039	UGT1A8 substrate
0.192	0.022	Cytochrome-c3 hydrogenase inhibitor
0.197	0.027	Phenylacetaldehyde dehydrogenase inhibitor
0.202	0.032	3-Ketovalidoxylamine C-N-lyase inhibitor
0.206	0.036	Arylalkyl acylamidase inhibitor
0.201	0.031	Acyl-lysine deacylase inhibitor
0.263	0.094	Venom exonuclease inhibitor
0.201	0.033	Pyruvate dehydrogenase (lipoamide) inhibitor
0.215	0.046	1,4-Alpha-glucan branching enzyme inhibitor
0.219	0.051	Creatinine deaminase inhibitor
0.206	0.038	Oxalate oxidase inhibitor
0.31	0.142	Spasmolytic, urinary
0.203	0.036	UGT1A10 substrate
0.211	0.044	Hydroxymethylbilane synthase inhibitor
0.207	0.04	Pyridoxine 4-oxidase inhibitor
0.206	0.039	Acylglycerone-phosphate reductase inhibitor
0.201	0.035	Allantoinase inhibitor
0.289	0.123	Transcription factor stimulant
0.289	0.123	Transcription factor NF kappa B stimulant
0.29	0.124	CYP2C9 substrate
0.181	0.015	D-proline reductase (dithiol) inhibitor
0.198	0.033	Serine 3-dehydrogenase inhibitor
0.207	0.042	(R,R)-butanediol dehydrogenase inhibitor
0.208	0.043	Nitric oxide scavenger
0.186	0.021	Uroporphyrinogen decarboxylase inhibitor
0.213	0.048	Protein synthesis inhibitor
0.199	0.034	2,2-Dialkylglycine decarboxylase (pyruvate) inhibitor
0.203	0.039	Alcohol dehydrogenase (NADP+) inhibitor
0.214	0.05	Glyoxylate reductase (NADP+) inhibitor
0.223	0.059	Indoleacetaldoxime dehydratase inhibitor
0.248	0.083	Gamma-glutamyltransferase inhibitor
0.223	0.059	D-alanine 2-hydroxymethyltransferase inhibitor
0.204	0.04	3-Hydroxyphenylacetate 6-hydroxylase inhibitor
0.181	0.017	Aerobactin synthase inhibitor
0.191	0.028	Nuclease inhibitor
0.19	0.028	Alcohol oxidase inhibitor
0.217	0.054	(S)-3-amino-2-methylpropionate transaminase inhibitor
0.204	0.042	Cyclamate sulfohydrolase inhibitor
0.18	0.018	CYP19 substrate
0.224	0.062	Phenylalanine(histidine) transaminase inhibitor
0.211	0.049	Urticaria treatment
0.188	0.026	Alpha-N-acetylgalactosaminidase inhibitor
0.185	0.025	(S)-carnitine 3-dehydrogenase inhibitor
0.266	0.106	CYP2A substrate
0.205	0.045	Shikimate 5-dehydrogenase inhibitor
0.19	0.03	Carboxymethylenebutenolidase inhibitor
0.277	0.117	Antiinflammatory, ophthalmic
0.278	0.118	Antiprotozoal (Leishmania)
0.182	0.023	D-arabinonolactone oxidase inhibitor
0.2	0.042	Pyruvate carboxylase inhibitor
0.197	0.038	Tyrosine kinase stimulant
0.232	0.073	Dopamine release stimulant
0.191	0.032	D-cysteine desulfhydrase inhibitor
0.19	0.032	Arylformamidase inhibitor
0.175	0.016	CYP4A1 substrate
0.233	0.075	UGT1A6 substrate
0.218	0.061	D-threo-aldose 1-dehydrogenase inhibitor
0.227	0.07	Antihelmintic
0.21	0.053	Serratia marcescens nuclease inhibitor
0.191	0.035	Succinate-CoA ligase (ADP-forming) inhibitor
0.215	0.058	Expectorant
0.211	0.055	Metallocarboxypeptidase D inhibitor
0.228	0.072	N-acetyllactosamine synthase inhibitor
0.191	0.035	Saccharopine dehydrogenase (NADP+, L-glutamate-forming) inhibitor
0.196	0.041	Ganglioside galactosyltransferase inhibitor
0.285	0.13	Muscular dystrophy treatment
0.263	0.108	FMO3 substrate
0.213	0.058	Dynein ATPase inhibitor
0.202	0.047	Calcium-sensing receptor agonist
0.189	0.034	Protein-glucosylgalactosylhydroxylysine glucosidase inhibitor
0.196	0.042	Transforming growth factor beta 1 agonist
0.204	0.05	Arachidonic acid antagonist
0.203	0.049	N-Carbamoyl-D-amino acid hydrolase inhibitor
0.169	0.016	Fumarylacetoacetase inhibitor
0.201	0.049	Benzoate 4-monooxygenase inhibitor
0.177	0.024	Glycerophosphocholine cholinephosphodiesterase inhibitor
0.218	0.067	UGT2B17 substrate
0.206	0.054	Ketol-acid reductoisomerase inhibitor
0.193	0.043	CYP2B18 substrate
0.187	0.037	Sulfate adenylyltransferase (ADP) inhibitor
0.196	0.046	Phenylalanine racemase (ATP-hydrolysing) inhibitor
0.269	0.119	Diuretic inhibitor
0.213	0.063	ATPase inhibitor
0.185	0.035	Asparagine-tRNA ligase inhibitor
0.278	0.129	Membrane integrity antagonist
0.203	0.055	Maltose-transporting ATPase inhibitor
0.174	0.026	Oxoglutarate dehydrogenase (lipoamide) inhibitor
0.19	0.042	Aryl-alcohol dehydrogenase inhibitor
0.294	0.146	Insulin promoter
0.203	0.056	Alpha-amylase inhibitor
0.189	0.041	Melanin inhibitor
0.167	0.02	Succinate dehydrogenase inhibitor
0.174	0.027	Coagulant
0.215	0.067	Threonine aldolase inhibitor
0.198	0.051	Acetylspermidine deacetylase inhibitor
0.172	0.025	Beta-D-fucosidase inhibitor
0.158	0.011	CYP4F substrate
0.181	0.035	O-acetylhomoserine aminocarboxypropyltransferase inhibitor
0.156	0.01	Squalene epoxidase inhibitor
0.239	0.093	X-methyl-His dipeptidase inhibitor
0.174	0.028	Leucine transaminase inhibitor
0.22	0.075	CYP1A1 inhibitor
0.205	0.06	4-Hydroxybenzoate nonaprenyltransferase inhibitor
0.161	0.016	Tyrosine 2,3-aminomutase inhibitor
0.203	0.058	Mitochondrial intermediate peptidase inhibitor
0.27	0.126	Antiprotozoal (Trypanosoma)
0.167	0.023	Cystathionine beta-synthase inhibitor
0.168	0.025	Scytalone dehydratase inhibitor
0.204	0.061	Mucolytic
0.168	0.025	Malonate-semialdehyde dehydrogenase inhibitor
0.158	0.015	Phosphoenolpyruvate carboxykinase (ATP) inhibitor
0.167	0.025	Azobenzene reductase inhibitor
0.181	0.038	Glycopeptide alpha-N-acetylgalactosaminidase inhibitor
0.178	0.036	Carboxylesterase inhibitor
0.258	0.116	CYP2B6 substrate
0.174	0.032	Omega-amidase inhibitor
0.175	0.033	Cysteine desulfurase inhibitor
0.155	0.014	4-Hydroxy-4-methyl-2-oxoglutarate aldolase inhibitor
0.202	0.061	Thermitase inhibitor
0.153	0.011	L-lactate dehydrogenase (cytochrome) inhibitor
0.194	0.053	Anthranilate 3-monooxygenase (deaminating) inhibitor
0.18	0.039	Galacturan 1,4-alpha-galacturonidase inhibitor
0.196	0.056	Antirickettsial
0.183	0.043	Phosphoinositide phospholipase C inhibitor
0.189	0.049	Aldehyde dehydrogenase inhibitor
0.192	0.051	GABA C receptor antagonist
0.263	0.123	Mediator release inhibitor
0.285	0.144	Benzoate-CoA ligase inhibitor
0.203	0.063	Nitrate reductase inhibitor
0.203	0.063	CTGF expression inhibitor
0.222	0.082	UDP-glucuronosyltransferase substrate
0.19	0.052	Cholesterol synthesis inhibitor
0.171	0.033	Succinic dehydrogenase inhibitor
0.235	0.097	Calcium channel activator
0.281	0.143	Alcohol O-acetyltransferase inhibitor
0.163	0.025	DNA-3-methyladenine glycosylase II inhibitor
0.218	0.08	D-amino-acid dehydrogenase inhibitor
0.173	0.035	D-lactate dehydrogenase inhibitor
0.222	0.084	Nucleoside oxidase (H2O2-forming) inhibitor
0.156	0.018	Guanidinopropionase inhibitor
0.213	0.075	Chaperonin ATPase inhibitor
0.203	0.066	Guanidinoacetate kinase inhibitor
0.179	0.042	Pyruvate dehydrogenase inhibitor
0.164	0.027	CYP3A5 inducer
0.168	0.031	Creatinase inhibitor
0.22	0.082	UGT1A substrate
0.207	0.07	Peptidyl-dipeptidase B inhibitor
0.166	0.029	Formyltetrahydrofolate dehydrogenase inhibitor
0.216	0.08	Antipruritic, non-allergic
0.179	0.043	HMG CoA synthase inhibitor
0.179	0.043	L-iduronidase inhibitor
0.199	0.063	Phosphatidate phosphatase inhibitor
0.266	0.131	Myc inhibitor
0.196	0.061	CYP1B substrate
0.18	0.046	Insecticide
0.186	0.052	Antineoplastic (renal cancer)
0.173	0.039	N4-(beta-N-acetylglucosaminyl)-L-asparaginase inhibitor
0.17	0.036	L-galactonolactone oxidase inhibitor
0.219	0.086	Antidote
0.16	0.026	3-Hydroxybutyrate dehydrogenase inhibitor
0.171	0.038	Cysteine-S-conjugate beta-lyase inhibitor
0.199	0.067	Malate dehydrogenase inhibitor
0.197	0.064	UGT2B10 substrate
0.193	0.06	Carnosine synthase inhibitor
0.159	0.026	2-Aminoethylphosphonate-pyruvate transaminase inhibitor
0.162	0.029	Choline dehydrogenase inhibitor
0.167	0.035	Diiodophenylpyruvate reductase inhibitor
0.175	0.043	Beta-ureidopropionase inhibitor
0.176	0.043	Quinoline-4-carboxylate 2-oxidoreductase inhibitor
0.173	0.041	Beta-cyclopiazonate dehydrogenase inhibitor
0.178	0.045	Isoquinoline 1-oxidoreductase inhibitor
0.186	0.053	Methylaspartate ammonia-lyase inhibitor
0.159	0.027	Diaminopropionate ammonia-lyase inhibitor
0.179	0.047	Phenylpyruvate decarboxylase inhibitor
0.191	0.059	Leucolysin inhibitor
0.163	0.032	Trimethyllysine dioxygenase inhibitor
0.155	0.023	Histone deacetylase SIRT2 inhibitor
0.159	0.028	Phenylalanine dehydrogenase inhibitor
0.226	0.095	Vascular dementia treatment
0.158	0.027	Demethylsterigmatocystin 6-O-methyltransferase inhibitor
0.274	0.143	Apoptosis agonist
0.16	0.029	Alkanal monooxygenase (FMN-linked) inhibitor
0.172	0.041	Selenocysteine lyase inhibitor
0.194	0.064	UGT2B substrate
0.158	0.028	Valine dehydrogenase (NADP+) inhibitor
0.187	0.057	D-xylulose reductase inhibitor
0.168	0.038	Endo-1,4-beta-xylanase inhibitor
0.186	0.056	Inulinase inhibitor
0.184	0.054	Bile-salt sulfotransferase inhibitor
0.218	0.089	Antiparasitic
0.156	0.026	Nitrile hydratase inhibitor
0.174	0.045	Pectate lyase inhibitor
0.163	0.033	Histone deacetylase class III inhibitor
0.151	0.022	Shab potassium channel blocker
0.169	0.04	Carnitine dehydratase inhibitor
0.172	0.043	Histone deacetylase SIRT1 inhibitor
0.178	0.049	Hippurate hydrolase inhibitor
0.18	0.051	Glycerol-1-phosphatase inhibitor
0.185	0.057	2-Acylglycerol O-acyltransferase inhibitor
0.179	0.051	Methyltransferase substrate
0.179	0.051	Cytochrome-b5 reductase substrate
0.217	0.089	Dactylysin inhibitor
0.222	0.094	Antiprotozoal (Trichomonas)
0.143	0.015	Leukocyte elastase inhibitor
0.231	0.103	Phospholipase C inhibitor
0.159	0.031	D-Ornithine 4,5-aminomutase inhibitor
0.147	0.02	Carboxylate reductase inhibitor
0.213	0.086	Thiopurine S-methyltransferase inhibitor
0.176	0.049	Thioredoxin reductase inhibitor
0.148	0.021	Vanillyl-alcohol oxidase inhibitor
0.172	0.045	Adenylate cyclase stimulant
0.136	0.01	Antifungal enhancer
0.225	0.099	Cyclic AMP modulator
0.16	0.034	Polyamine oxidase inhibitor
0.166	0.04	Glutamate-1-semialdehyde 2,1-aminomutase inhibitor
0.215	0.089	Ferredoxin hydrogenase inhibitor
0.172	0.047	Ferredoxin-NADP+ reductase inhibitor
0.177	0.052	Phloroglucinol reductase inhibitor
0.178	0.054	Glutamin-(asparagin-)ase inhibitor
0.162	0.038	Thiol S-methyltransferase inhibitor
0.166	0.041	Mevalonate kinase inhibitor
0.216	0.092	Hematopoietic
0.156	0.031	D-glutamate oxidase inhibitor
0.181	0.057	Potassium channel intermediate-conductance Ca-activated activator
0.181	0.057	K(Ca) 3.1 channel activator
0.153	0.029	Aconitate decarboxylase inhibitor
0.154	0.03	6-Methylsalicylate decarboxylase inhibitor
0.166	0.042	Methionine decarboxylase inhibitor
0.156	0.032	Pyrimidine-deoxynucleoside 2'-dioxygenase inhibitor
0.158	0.034	1-Aminocyclopropane-1-carboxylate deaminase inhibitor
0.237	0.114	Antifungal
0.178	0.055	Quisqualate antagonist
0.187	0.064	Procollagen C-endopeptidase inhibitor
0.234	0.111	Monoamine uptake inhibitor
0.144	0.022	Haloalkane dehalogenase inhibitor
0.236	0.113	Hematopoietic inhibitor
0.218	0.095	Renal tissue kallikrein inhibitor
0.169	0.047	8-Amino-7-oxononanoate synthase inhibitor
0.16	0.038	Phosphonoacetate hydrolase inhibitor
0.213	0.091	Pitrilysin inhibitor
0.183	0.062	5 Hydroxytryptamine 7 agonist
0.185	0.063	CYP2A6 inhibitor
0.187	0.065	CYP1A1 inducer
0.125	0.004	Dual specificity protein phosphatase VHR inhibitor
0.208	0.087	Alcohol dehydrogenase [NAD(P)+] inhibitor
0.158	0.038	Cholate-CoA ligase inhibitor
0.156	0.036	Choloylglycine hydrolase inhibitor
0.2	0.08	GST P1-1 substrate
0.357	0.237	CDP-glycerol glycerophosphotransferase inhibitor
0.182	0.062	N6-methyl-lysine oxidase inhibitor
0.233	0.113	Antiviral (Poxvirus)
0.267	0.147	Leukopoiesis inhibitor
0.183	0.063	Hydroxymethylglutaryl-CoA lyase inhibitor
0.265	0.145	CYP2C substrate
0.144	0.025	Isomaltulose synthase inhibitor
0.159	0.04	Agmatinase inhibitor
0.182	0.063	N-acetylneuraminate 4-O-acetyltransferase inhibitor
0.144	0.025	Isoamylase inhibitor
0.139	0.021	Interleukin 10 antagonist
0.181	0.062	Guanidinoacetate N-methyltransferase inhibitor
0.147	0.029	Putrescine oxidase inhibitor
0.196	0.078	Severe acute respiratory syndrome treatment
0.154	0.036	Alanine transaminase inhibitor
0.156	0.039	Glycerol-3-phosphate O-acyltransferase inhibitor
0.141	0.023	Glycoprotein-fucosylgalactoside alpha-N-acetylgalactosaminyltransferase inhibitor
0.168	0.051	N-carbamoyl-L-amino-acid hydrolase inhibitor
0.188	0.072	GABA B receptor agonist
0.216	0.099	Antipyretic
0.165	0.048	Gingipain R inhibitor
0.159	0.042	Aspartyl aminopeptidase inhibitor
0.145	0.028	Cytosole dipeptidase inhibitor
0.17	0.054	Geranylgeranyl-diphosphate geranylgeranyltransferase inhibitor
0.18	0.064	CYP2B1 substrate
0.181	0.065	Aminopeptidase Y inhibitor
0.154	0.039	CYP26A substrate
0.185	0.069	Tentoxilysin inhibitor
0.122	0.007	Progesterone antagonist
0.16	0.045	Leukotriene synthesis inhibitor
0.15	0.035	Trehalose-phosphatase inhibitor
0.143	0.028	Lysine decarboxylase inhibitor
0.144	0.03	Secretase alpha stimulant
0.144	0.03	Secretase stimulant
0.156	0.042	Lysine 2-monooxygenase inhibitor
0.144	0.03	D-malate dehydrogenase (decarboxylating) inhibitor
0.201	0.087	GST P substrate
0.156	0.042	Phospholipase A2 inhibitor
0.155	0.041	Liver X receptor antagonist
0.184	0.071	Glutamate 5-kinase inhibitor
0.262	0.149	CDP-diacylglycerol-serine O-phosphatidyltransferase inhibitor
0.15	0.037	Glucosamine-1-phosphate N-acetyltransferase inhibitor
0.181	0.068	Aryl hydrocarbon receptor agonist
0.183	0.07	UGT1A3 substrate
0.165	0.052	Gentisate 1,2-dioxygenase inhibitor
0.15	0.037	Acyloxyacyl hydrolase inhibitor
0.198	0.085	Alpha-1,6-mannosyl-glycoprotein 4-beta-N-acetylglucosaminyltransferase inhibitor
0.164	0.052	D-Octopine dehydrogenase inhibitor
0.194	0.082	Endopeptidase inhibitor
0.173	0.062	Penicillopepsin inhibitor
0.164	0.053	Cellulase inhibitor
0.223	0.112	Lipid peroxidase inhibitor
0.139	0.027	Guanidinobutyrase inhibitor
0.179	0.068	Choline kinase inhibitor
0.138	0.027	2-Hydroxy-3-oxopropionate reductase inhibitor
0.162	0.051	Glutathione reductase inhibitor
0.164	0.053	Iron-cytochrome-c reductase inhibitor
0.124	0.014	Glutathione S-transferase inhibitor
0.16	0.051	Protein-S-isoprenylcysteine O-methyltransferase inhibitor
0.138	0.028	Cysteine transaminase inhibitor
0.16	0.05	Aldehyde dehydrogenase (NAD+) inhibitor
0.185	0.075	Retinol dehydrogenase inhibitor
0.143	0.035	Dihydropyrimidinase inhibitor
0.276	0.167	Prion diseases treatment
0.138	0.03	Dichloromuconate cycloisomerase inhibitor
0.145	0.037	Aspartate racemase inhibitor
0.148	0.04	Aspartate transaminase inhibitor
0.141	0.033	CYP2B4 substrate
0.225	0.118	3C-like protease (Human coronavirus) inhibitor
0.177	0.07	ADP-ribosylarginine hydrolase inhibitor
0.156	0.049	Excitatory amino acid transporter EAAC1 inhibitor
0.157	0.05	2-Nitropropane dioxygenase inhibitor
0.129	0.022	Granzyme B inhibitor
0.163	0.057	Aryl sulfotransferase inhibitor
0.122	0.015	4-Pyridoxolactonase inhibitor
0.214	0.108	Viral entry inhibitor
0.155	0.049	2,5-Dihydroxypyridine 5,6-dioxygenase inhibitor
0.254	0.149	Cholesterol antagonist
0.147	0.042	(R)-limonene 6-monooxygenase inhibitor
0.208	0.104	Acetylserotonin O-methyltransferase inhibitor
0.125	0.02	ATP deaminase inhibitor
0.182	0.077	Antihelmintic (Fasciola)
0.183	0.078	Urate-ribonucleotide phosphorylase inhibitor
0.149	0.045	Thromboxane synthase stimulant
0.152	0.048	Heat shock protein agonist
0.123	0.019	Ca2+-transporting ATPase inhibitor
0.263	0.16	Antinephritic
0.156	0.053	Beta-alanine-pyruvate transaminase inhibitor
0.156	0.053	Galactose 1-dehydrogenase (NADP+) inhibitor
0.155	0.052	Homogentisate 1,2-dioxygenase inhibitor
0.14	0.038	Glutamate N-acetyltransferase inhibitor
0.121	0.019	3-Dehydroquinate dehydratase inhibitor
0.135	0.033	1,5-Anhydro-D-fructose reductase inhibitor
0.151	0.049	Interferon antagonist
0.175	0.072	Sterol 3-beta-glucosyltransferase inhibitor
0.156	0.053	Procollagen-lysine 5-dioxygenase inhibitor
0.152	0.05	Estradiol 17alpha-dehydrogenase inhibitor
0.115	0.013	Heat shock protein 70 antagonist
0.118	0.016	Lactate-malate transhydrogenase inhibitor
0.163	0.061	Oligopeptidase B inhibitor
0.115	0.014	CYP4F12 substrate
0.12	0.019	Fatty-acyl-ethyl-ester synthase inhibitor
0.126	0.025	2-Methyleneglutarate mutase inhibitor
0.149	0.048	Pregnane X receptor agonist
0.162	0.061	Acetylenecarboxylate hydratase inhibitor
0.168	0.067	Gametolysin inhibitor
0.125	0.024	Galactosylceramide sulfotransferase inhibitor
0.156	0.055	Quercetin 2,3-dioxygenase inhibitor
0.129	0.028	Cytokine release inhibitor
0.131	0.03	Benzaldehyde dehydrogenase (NAD+) inhibitor
0.147	0.047	Interferon gamma antagonist
0.167	0.067	Vomilenine glucosyltransferase inhibitor
0.149	0.049	Antibiotic
0.126	0.026	Macrophage migration inhibitory factor inhibitor
0.137	0.038	Malate dehydrogenase (oxaloacetate-decarboxylating) inhibitor
0.14	0.041	Poly(3-hydroxybutyrate) depolymerase inhibitor
0.234	0.135	Antisecretoric
0.181	0.082	UGT2B7 substrate
0.161	0.062	SMN2 expression enhancer
0.134	0.035	Thermomycolin inhibitor
0.177	0.079	Glutathione peroxidase inhibitor
0.146	0.049	Riboflavin phosphotransferase inhibitor
0.134	0.036	Glycerol dehydratase inhibitor
0.168	0.071	Nucleoside-diphosphatase inhibitor
0.123	0.026	L-fuconate dehydratase inhibitor
0.128	0.031	Estrogen receptor beta antagonist
0.146	0.049	Prephenate dehydrogenase inhibitor
0.154	0.057	Valine-tRNA ligase inhibitor
0.131	0.035	Thiosulfate sulfurtransferase inhibitor
0.132	0.035	Glutamine-pyruvate transaminase inhibitor
0.189	0.092	Antihematotoxic
0.15	0.054	Acid phosphatase inhibitor
0.16	0.064	Peptidyl-Lys metalloendopeptidase inhibitor
0.211	0.115	Chloride channel activator
0.148	0.052	Glycerone-phosphate O-acyltransferase inhibitor
0.138	0.043	Phosphoglycerate mutase inhibitor
0.165	0.07	3'-Nucleotidase inhibitor
0.133	0.038	2-Nitrophenol 2-monooxygenase inhibitor
0.161	0.067	Polar-amino-acid-transporting ATPase inhibitor
0.139	0.044	Aspartate kinase inhibitor
0.163	0.069	Choline-sulfatase inhibitor
0.154	0.059	VCAM1 expression inhibitor
0.121	0.027	Glycine receptor antagonist
0.111	0.017	CYP2C2 substrate
0.158	0.065	Ligase inhibitor
0.131	0.038	5 Hydroxytryptamine 4A antagonist
0.161	0.068	CYP2E1 inhibitor
0.219	0.126	Farnesoid X receptor antagonist
0.139	0.046	Porphobilinogen synthase inhibitor
0.125	0.032	Proline dehydrogenase inhibitor
0.12	0.027	Succinate-hydroxymethylglutarate CoA-transferase inhibitor
0.155	0.062	Phenylalanine decarboxylase inhibitor
0.139	0.046	Saccharopine dehydrogenase (NAD+, L-lysine-forming) inhibitor
0.126	0.033	Reductase inhibitor
0.155	0.063	Galactokinase inhibitor
0.146	0.054	Glucan 1,6-alpha-glucosidase inhibitor
0.14	0.048	4-Phytase inhibitor
0.13	0.038	Anabolic
0.137	0.045	Glycerol-3-phosphate dehydrogenase (NAD+) inhibitor
0.195	0.103	Tankyrase inhibitor
0.113	0.021	Cyanate hydratase inhibitor
0.148	0.057	Dihydrouracil dehydrogenase (NAD+) inhibitor
0.18	0.088	Prenyl-diphosphatase inhibitor
0.121	0.029	Arginine decarboxylase inhibitor
0.188	0.096	Guanosine-3',5'-bis(diphosphate) 3'-diphosphatase inhibitor
0.161	0.069	Protein-glutamate methylesterase inhibitor
0.134	0.043	Allantoicase inhibitor
0.149	0.058	Cancer procoagulant inhibitor
0.138	0.047	Phosphoserine phosphatase inhibitor
0.17	0.08	Chemopreventive
0.136	0.045	Guanidinodeoxy-scyllo-inositol-4-phosphatase inhibitor
0.128	0.037	Phosphatidylinositol 3-kinase stimulant
0.141	0.051	Glycosylphosphatidylinositol diacylglycerol-lyase inhibitor
0.159	0.069	L-amino-acid oxidase inhibitor
0.129	0.04	Amyloid beta aggregation inhibitor
0.13	0.041	Ribitol 2-dehydrogenase inhibitor
0.213	0.123	Flavin-containing monooxygenase substrate
0.145	0.056	Creatine kinase inhibitor
0.157	0.068	Homoserine dehydrogenase inhibitor
0.116	0.028	Propanediol dehydratase inhibitor
0.116	0.027	2-Methylcitrate dehydratase inhibitor
0.142	0.054	Galactoside O-acetyltransferase inhibitor
0.118	0.031	Beta-N-acetylgalactosaminidase inhibitor
0.111	0.024	4-Hydroxy-2-oxoglutarate aldolase inhibitor
0.128	0.041	Sorbose dehydrogenase inhibitor
0.13	0.043	Lactoylglutathione lyase inhibitor
0.136	0.049	Glutamine-tRNA ligase inhibitor
0.128	0.041	Decylcitrate synthase inhibitor
0.14	0.054	Isovaleryl-CoA dehydrogenase inhibitor
0.118	0.032	Saccharopine dehydrogenase (NAD+, L-glutamate-forming) inhibitor
0.244	0.159	Antiinfective
0.121	0.035	Interferon agonist
0.138	0.053	Neuropsin inhibitor
0.126	0.04	Heat shock protein 70 agonist
0.148	0.062	UGT1A7 substrate
0.129	0.044	Aspartate-ammonia ligase (ADP-forming) inhibitor
0.168	0.082	Dolichol kinase inhibitor
0.142	0.057	Phospholipase inhibitor
0.152	0.067	Glutamate synthase (ferredoxin) inhibitor
0.11	0.025	Maleate hydratase inhibitor
0.123	0.038	Antineoplastic antibiotic
0.146	0.061	Thiamine-phosphate kinase inhibitor
0.112	0.027	Homospermidine synthase inhibitor
0.152	0.067	Adenylate kinase inhibitor
0.128	0.044	Glyceraldehyde-3-phosphate dehydrogenase (phosphorylating) inhibitor
0.158	0.074	Allantoin racemase inhibitor
0.139	0.055	Lysyl endopeptidase inhibitor
0.252	0.169	Cancer associated disorders treatment
0.206	0.122	DELTA14-sterol reductase inhibitor
0.135	0.052	Glucarate dehydratase inhibitor
0.136	0.053	Poly(ADP-ribose) glycohydrolase inhibitor
0.122	0.039	Glutamate (mGluR6) antagonist
0.096	0.013	Propionate CoA-transferase inhibitor
0.135	0.052	Fructose-2,6-bisphosphate 2-phosphatase inhibitor
0.127	0.045	Site-specific DNA-methyltransferase (adenine-specific) inhibitor
0.143	0.061	Acetyl-CoA C-acyltransferase inhibitor
0.141	0.059	Malate-CoA ligase inhibitor
0.097	0.015	Hot flush treatment
0.128	0.047	Asparaginase inhibitor
0.109	0.028	UDP-N-acetylmuramate dehydrogenase inhibitor
0.102	0.021	Oxaloacetate tautomerase inhibitor
0.133	0.053	Cholesterol oxidase inhibitor
0.32	0.241	General pump inhibitor
0.126	0.046	Chloramphenicol O-acetyltransferase inhibitor
0.135	0.055	4,5-Dihydroxyphthalate decarboxylase inhibitor
0.099	0.019	Sphingosine 1-phosphate receptor 5 agonist
0.205	0.125	Anesthetic general
0.109	0.03	Xylan 1,4-beta-xylosidase inhibitor
0.102	0.023	4a-Hydroxytetrahydrobiopterin dehydratase inhibitor
0.146	0.067	Cysteine synthase inhibitor
0.184	0.105	Antineoplastic (breast cancer)
0.124	0.045	Diaminopimelate dehydrogenase inhibitor
0.131	0.053	Pyridoxine 5-dehydrogenase inhibitor
0.133	0.056	Serine-phosphoethanolamine synthase inhibitor
0.106	0.029	Epoxide hydrolase substrate
0.094	0.017	1-Alkyl-2-acetylglycerol O-acyltransferase inhibitor
0.135	0.058	Cathepsin H inhibitor
0.2	0.123	ATP-binding cassette A1 stimulant
0.142	0.065	Saccharolysin inhibitor
0.111	0.034	Monocarboxylic acid transporter 1 inhibitor
0.111	0.034	Monocarboxylic acid transporter inhibitor
0.093	0.017	Endonuclease (influenza) inhibitor
0.132	0.056	Glucose 1-dehydrogenase inhibitor
0.095	0.019	3-Methyl-2-oxobutanoate dehydrogenase (lipoamide) inhibitor
0.232	0.156	CYP1A2 substrate
0.108	0.032	Ribulose-bisphosphate carboxylase inhibitor
0.108	0.033	Malate dehydrogenase (NADP+) inhibitor
0.141	0.066	Gaucher disease treatment
0.135	0.059	Tryptophan 2-monooxygenase inhibitor
0.092	0.017	CYP2A5 inhibitor
0.157	0.082	UGT2B9 substrate
0.163	0.088	Antiseptic
0.225	0.15	Pyroglutamyl-peptidase II inhibitor
0.142	0.067	Sulfur dioxygenase inhibitor
0.145	0.07	Candidapepsin inhibitor
0.115	0.041	SULT1A3 substrate
0.222	0.148	Antimycobacterial
0.142	0.068	CDP-diacylglycerol-inositol 3-phosphatidyltransferase inhibitor
0.14	0.067	Iodide peroxidase inhibitor
0.107	0.034	Autophagy inducer
0.119	0.046	Glucan 1,3-beta-glucosidase inhibitor
0.093	0.02	Linoleate isomerase inhibitor
0.109	0.036	3-Isopropylmalate dehydrogenase inhibitor
0.122	0.049	Fructose-2,6-bisphosphate 6-phosphatase inhibitor
0.119	0.047	Inositol-polyphosphate 5-phosphatase inhibitor
0.128	0.056	Venombin A inhibitor
0.102	0.03	4-Hydroxybenzoate 3-monooxygenase inhibitor
0.117	0.046	Homocysteine desulfhydrase inhibitor
0.185	0.113	Histidinol dehydrogenase inhibitor
0.118	0.046	Ornithine-oxo-acid transaminase inhibitor
0.099	0.028	(S)-2-Methylmalate dehydratase inhibitor
0.11	0.039	Beta-amylase inhibitor
0.091	0.019	L lactate dehydrogenase inhibitor
0.163	0.092	Uterine stimulant
0.113	0.042	Acetolactate synthase inhibitor
0.103	0.033	Aminolevulinate transaminase inhibitor
0.148	0.077	Laminaribiose phosphorylase inhibitor
0.111	0.041	CDC25A inhibitor
0.104	0.034	Oxaloacetate decarboxylase inhibitor
0.107	0.037	D-alanine transaminase inhibitor
0.191	0.121	Muscle relaxant
0.124	0.054	Cerevisin inhibitor
0.117	0.048	Estrogen antagonist
0.1	0.03	Alternansucrase inhibitor
0.091	0.022	Anesthetic inhalation
0.177	0.108	Antitussive
0.095	0.026	Lactaldehyde dehydrogenase inhibitor
0.107	0.039	Tagaturonate reductase inhibitor
0.107	0.039	Fructuronate reductase inhibitor
0.126	0.057	Lactaldehyde reductase (NADPH) inhibitor
0.118	0.05	Streptopain inhibitor
0.106	0.039	Cellobiose phosphorylase inhibitor
0.104	0.036	L-lysine oxidase inhibitor
0.117	0.049	SULT1A1 substrate
0.081	0.014	Aldehyde dehydrogenase 1A2 inhibitor
0.122	0.055	Phosphate acetyltransferase inhibitor
0.131	0.064	Choline acetyltransferase stimulant
0.107	0.041	Oligo-1,6-glucosidase inhibitor
0.12	0.054	Phenylalanine 4-hydroxylase inhibitor
0.121	0.055	Arginine deiminase inhibitor
0.074	0.008	Dichloromethane dehalogenase inhibitor
0.121	0.055	Sulfotransferase substrate
0.098	0.032	CYP26 inhibitor
0.14	0.074	TH expression enhancer
0.132	0.066	Skin whitener
0.106	0.041	N-acetylneuraminate lyase inhibitor
0.119	0.054	Aryl-aldehyde dehydrogenase (NADP+) inhibitor
0.147	0.083	Glutamate (mGluR5) agonist
0.1	0.036	CYP26 substrate
0.077	0.013	Carboxy-cis,cis-muconate cyclase inhibitor
0.13	0.067	N-(5-amino-5-carboxypentanoyl)-L-cysteinyl-D-valine synthase inhibitor
0.132	0.068	DOPA decarboxylase inhibitor
0.08	0.017	Plasminogen activator stimulant
0.1	0.038	Argininosuccinate lyase inhibitor
0.094	0.031	2-Dehydro-3-deoxy-phosphogluconate aldolase inhibitor
0.127	0.064	Acetolactate decarboxylase inhibitor
0.201	0.139	Skeletal muscle relaxant
0.122	0.061	Dethiobiotin synthase inhibitor
0.13	0.069	Biotin carboxylase inhibitor
0.199	0.138	Antitoxic
0.163	0.102	Antinaupathic
0.097	0.037	Aspartate-semialdehyde dehydrogenase inhibitor
0.114	0.054	Malyl-CoA lyase inhibitor
0.096	0.036	Urocanate hydratase inhibitor
0.066	0.006	NADPH oxidoreductase inhibitor
0.143	0.083	Glucosyl transferase inhibitor
0.088	0.029	Hydroperoxide dehydratase inhibitor
0.157	0.098	UGT1A4 substrate
0.094	0.035	Glycerophosphocholine phosphodiesterase inhibitor
0.117	0.058	UGT2B11 substrate
0.228	0.169	Antiulcerative
0.103	0.046	Deoxyribonuclease (pyrimidine dimer) inhibitor
0.11	0.053	Agaritine gamma-glutamyltransferase inhibitor
0.125	0.067	Glycogen (starch) synthase inhibitor
0.113	0.055	Heparan-alpha-glucosaminide N-acetyltransferase inhibitor
0.205	0.147	DNA synthesis inhibitor
0.106	0.049	Ketohexokinase inhibitor
0.116	0.059	Adenosylmethionine-8-amino-7-oxononanoate transaminase inhibitor
0.135	0.078	Lipotropic
0.181	0.125	Gestagen antagonist
0.151	0.095	Contraceptive female
0.121	0.064	Caspase 3 inhibitor
0.178	0.122	Calpain inhibitor
0.13	0.074	Urolithiasis treatment
0.129	0.074	Antiprotozoal (Babesia)
0.102	0.047	Threonine ammonia-lyase inhibitor
0.06	0.005	Complement factor 1 inhibitor
0.115	0.06	Histidine decarboxylase inhibitor
0.122	0.067	UDP-N-acetylglucosamine-dolichyl-phosphate N-acetylglucosaminephosphotransferase inhibitor
0.126	0.071	2-Dehydropantoate aldolase inhibitor
0.147	0.093	Polynucleotide 5'-hydroxy-kinase inhibitor
0.127	0.073	Sepiapterin reductase inhibitor
0.105	0.052	Leukotriene agonist
0.096	0.042	Galactosylgalactosylglucosylceramidase inhibitor
0.115	0.061	Glycine N-acyltransferase inhibitor
0.154	0.101	Envelysin inhibitor
0.095	0.041	(R)-aminopropanol dehydrogenase inhibitor
0.189	0.136	CYP1A1 substrate
0.096	0.043	Serine-glyoxylate transaminase inhibitor
0.193	0.141	Anti-Helicobacter pylori
0.156	0.103	Anticataract
0.216	0.163	CYP1A substrate
0.105	0.053	Glycine transaminase inhibitor
0.092	0.04	Glutamate dehydrogenase (NADP+) inhibitor
0.101	0.049	Capillary fragility treatment
0.075	0.023	D-lactate-2-sulfatase inhibitor
0.082	0.03	Maleylacetoacetate isomerase inhibitor
0.165	0.113	Lymphocytopoiesis inhibitor
0.088	0.036	Alpha-L-rhamnosidase inhibitor
0.097	0.045	Scyllo-inosamine-4-phosphate amidinotransferase inhibitor
0.087	0.036	L-aminoadipate-semialdehyde dehydrogenase inhibitor
0.151	0.099	Thimet oligopeptidase inhibitor
0.182	0.13	1,2-alpha-L-fucosidase inhibitor
0.149	0.098	CYP2D1 substrate
0.117	0.067	Glycoprotein 3-alpha-L-fucosyltransferase inhibitor
0.091	0.041	Interleukin 1a antagonist
0.226	0.176	Antiprotozoal (Amoeba)
0.085	0.035	Aspartate 1-decarboxylase inhibitor
0.132	0.082	Cycloartenol synthase inhibitor
0.089	0.04	Alanine dehydrogenase inhibitor
0.101	0.051	Heme oxygenase inhibitor
0.152	0.103	Microtubule formation inhibitor
0.106	0.056	Triose-phosphate isomerase inhibitor
0.074	0.025	Chalcone isomerase inhibitor
0.109	0.06	NMDA receptor polyamine site antagonist
0.096	0.047	Arginyltransferase inhibitor
0.128	0.079	5-Formyltetrahydrofolate cyclo-ligase inhibitor
0.153	0.104	Interleukin agonist
0.065	0.016	CYP3A11 substrate
0.104	0.055	DNA methyltransferase I inhibitor
0.081	0.033	3,4-Dihydroxyphenylacetate 2,3-dioxygenase inhibitor
0.132	0.084	GABA A inverse agonist
0.132	0.084	GABA inverse agonist
0.133	0.085	Chitin synthase inhibitor
0.109	0.061	Lysozyme inhibitor
0.114	0.067	3-Hydroxyacyl-CoA dehydrogenase inhibitor
0.08	0.032	Pyridoxamine-phosphate oxidase inhibitor
0.086	0.039	Alpha-1,6-mannosyl-glycoprotein 6-beta-N-acetylglucosaminyltransferase inhibitor
0.097	0.051	D-stereospecific aminopeptidase inhibitor
0.127	0.08	Clostripain inhibitor
0.093	0.046	Phosphoenolpyruvate carboxykinase (diphosphate) inhibitor
0.08	0.034	Dextransucrase inhibitor
0.1	0.054	Phosphofructokinase-1 inhibitor
0.116	0.07	ATP adenylyltransferase inhibitor
0.093	0.047	Catechol 1,2-dioxygenase inhibitor
0.095	0.049	3-Deoxy-8-phosphooctulonate synthase inhibitor
0.102	0.056	Orotate reductase (NADPH) inhibitor
0.125	0.079	Orotate reductase (NADH) inhibitor
0.051	0.006	Elastase 2 inhibitor
0.103	0.057	GABA transporter 3 inhibitor
0.08	0.035	Formimidoylglutamase inhibitor
0.082	0.037	L-3-cyanoalanine synthase inhibitor
0.169	0.124	MO15-related protein kinase Pfmrk inhibitor
0.103	0.058	Gluconate dehydratase inhibitor
0.114	0.069	Estrone sulfotransferase inhibitor
0.082	0.037	3(or 17)alpha-hydroxysteroid dehydrogenase inhibitor
0.114	0.07	NAD(P)+ transhydrogenase (AB-specific) inhibitor
0.252	0.208	Lactase inhibitor
0.088	0.044	Mycodextranase inhibitor
0.117	0.073	Adenylyl-sulfate kinase inhibitor
0.159	0.116	Vascular adhesion protein 1 inhibitor
0.081	0.038	Glutamate (mGluR8) agonist
0.097	0.054	Biphenyl-2,3-diol 1,2-dioxygenase inhibitor
0.152	0.109	Stromelysin 2 inhibitor
0.083	0.041	DNA methylase inhibitor
0.086	0.044	[acyl-carrier-protein] S-malonyltransferase inhibitor
0.094	0.052	5-Oxoprolinase (ATP-hydrolysing) inhibitor
0.073	0.031	Corticotropin releasing factor antagonist
0.107	0.066	Nitrilase inhibitor
0.081	0.039	N-acetylglucosaminyldiphosphoundecaprenol N-acetyl-beta-D-mannosaminyltransferase inhibitor
0.073	0.032	Chitin deacetylase inhibitor
0.065	0.024	Prostaglandin-I synthase inhibitor
0.123	0.082	Calcium antagonist
0.09	0.05	Phosphatidylglycerol-membrane-oligosaccharide glycerophosphotransferase inhibitor
0.127	0.087	Serralysin inhibitor
0.119	0.079	Prolactin inhibitor
0.102	0.061	2-Aminohexano-6-lactam racemase inhibitor
0.075	0.035	3-Alpha-hydroxysteroid dehydrogenase (B-specific) inhibitor
0.11	0.07	NAD+ kinase inhibitor
0.081	0.041	Long-chain-acyl-CoA dehydrogenase inhibitor
0.129	0.089	Peptidyl-glycinamidase inhibitor
0.272	0.232	Anaphylatoxin receptor antagonist
0.123	0.084	Electrolyte absorption antagonist
0.091	0.052	Diguanidinobutanase inhibitor
0.088	0.049	3-Oxosteroid 1-dehydrogenase inhibitor
0.075	0.036	Dihydrodipicolinate synthase inhibitor
0.077	0.038	Peptidoglycan beta-N-acetylmuramidase inhibitor
0.108	0.07	MAO inhibitor
0.101	0.063	Phosphatidate cytidylyltransferase inhibitor
0.078	0.04	Glycerol kinase inhibitor
0.087	0.049	tRNA (guanine-N2-)-methyltransferase inhibitor
0.101	0.062	tRNA (cytosine-5-)-methyltransferase inhibitor
0.12	0.082	Ethanolaminephosphotransferase inhibitor
0.091	0.053	Squalene-hopene cyclase inhibitor
0.097	0.059	Hematinic
0.054	0.016	Isopentenyl-diphosphate DELTA-isomerase inhibitor
0.114	0.076	Diacylglycerol kinase inhibitor
0.081	0.043	High-mannose-oligosaccharide beta-1,4-N-acetylglucosaminyltransferase inhibitor
0.285	0.247	Trans-acenaphthene-1,2-diol dehydrogenase inhibitor
0.067	0.03	Diiodotyrosine transaminase inhibitor
0.072	0.034	Phenylalanine 2-monooxygenase inhibitor
0.106	0.069	Kexin inhibitor
0.093	0.056	Trimerelysin II inhibitor
0.077	0.04	Long-chain-fatty-acid-CoA ligase inhibitor
0.095	0.058	Aromatic-amino-acid transaminase inhibitor
0.106	0.07	Xylose isomerase inhibitor
0.066	0.03	Catechol 2,3-dioxygenase inhibitor
0.082	0.046	Succinate-semialdehyde dehydrogenase inhibitor
0.11	0.074	tRNA adenylyltransferase inhibitor
0.069	0.033	Prostaglandin agonist
0.103	0.067	L-ascorbate peroxidase inhibitor
0.049	0.013	CYP4F8 substrate
0.106	0.071	Sulfate adenylyltransferase inhibitor
0.074	0.039	CYP2A13 substrate
0.113	0.078	Inositol 1,4,5-trisphosphate 3-kinase inhibitor
0.072	0.037	Asparagine-oxo-acid transaminase inhibitor
0.082	0.047	2-Pyrocatechuate decarboxylase inhibitor
0.155	0.12	Gastritis treatment
0.061	0.026	1-Deoxy-D-xylulose-5-phosphate reductoisomerase inhibitor
0.19	0.156	Undecaprenyl-phosphate mannosyltransferase inhibitor
0.116	0.082	UGT2B1 substrate
0.081	0.048	Amino-acid racemase inhibitor
0.141	0.107	Arylamine N-acetyltransferase inhibitor
0.06	0.027	Aryl hydrocarbon receptor antagonist
0.083	0.05	Anticholelithogenic
0.109	0.076	CYP19 inhibitor
0.086	0.053	Retinol O-fatty-acyltransferase inhibitor
0.088	0.056	Argininosuccinate synthase inhibitor
0.126	0.094	Antihyperlipoproteinemic
0.084	0.052	Carboxypeptidase M inhibitor
0.144	0.112	Antiparkinsonian, tremor relieving
0.085	0.054	Muconate cycloisomerase inhibitor
0.107	0.076	CYP3C substrate
0.051	0.02	Sirtuin inhibitor
0.065	0.033	Mandelate racemase inhibitor
0.073	0.041	Branched-chain-amino-acid transaminase inhibitor
0.068	0.037	Quinate 5-dehydrogenase inhibitor
0.165	0.134	Antihypotensive
0.053	0.022	2-Ethylmalate synthase inhibitor
0.082	0.051	Acetate-CoA ligase inhibitor
0.079	0.048	CDC25C inhibitor
0.081	0.051	Homoserine O-succinyltransferase inhibitor
0.115	0.085	Membrane dipeptidase inhibitor
0.084	0.054	Isocitrate lyase inhibitor
0.101	0.071	5-Aminolevulinate synthase inhibitor
0.201	0.171	Respiratory analeptic
0.094	0.064	CYP1B1 inhibitor
0.071	0.041	3-Hydroxydecanoyl-[acyl-carrier-protein] dehydratase inhibitor
0.072	0.043	3-Dehydroquinate synthase inhibitor
0.06	0.03	D-Alanine-poly(phosphoribitol) ligase inhibitor
0.155	0.126	Aryl-acylamidase inhibitor
0.122	0.092	Acrosin inhibitor
0.098	0.069	Antispirochetal
0.122	0.093	Dolichyl-phosphate beta-D-mannosyltransferase inhibitor
0.114	0.085	Acylphosphatase inhibitor
0.099	0.071	Homocitrate synthase inhibitor
0.17	0.141	Interleukin 10 agonist
0.222	0.193	Antipruritic
0.08	0.052	Paget's disease treatment
0.121	0.094	Bacterial efflux pump inhibitor
0.094	0.066	Coproporphyrinogen oxidase inhibitor
0.125	0.097	Cytosol alanyl aminopeptidase inhibitor
0.126	0.098	Inositol oxygenase inhibitor
0.095	0.067	Deoxycytidine deaminase inhibitor
0.067	0.039	CYP24 inhibitor
0.086	0.059	Ribonuclease U2 inhibitor
0.098	0.072	Palmitoyl-CoA hydrolase inhibitor
0.098	0.072	Acyl-CoA hydrolase inhibitor
0.051	0.025	Elastase inhibitor
0.083	0.058	Arabinose isomerase inhibitor
0.065	0.04	Thioether S-methyltransferase inhibitor
0.054	0.029	Protein kinase C nu inhibitor
0.065	0.04	Dynamin GTPase inhibitor
0.112	0.087	Atrolysin C inhibitor
0.091	0.066	4-Alpha-glucanotransferase inhibitor
0.08	0.055	[myelin basic protein]-arginine N-methyltransferase inhibitor
0.086	0.061	UDP-N-acetylglucosamine 2-epimerase inhibitor
0.065	0.04	MAO B inhibitor
0.073	0.048	NAD(P)H dehydrogenase (quinone) inhibitor
0.083	0.059	Anthranilate synthase inhibitor
0.067	0.043	Mycolysin inhibitor
0.094	0.07	Furin inhibitor
0.097	0.073	Galactoside 2-alpha-L-fucosyltransferase inhibitor
0.061	0.037	Acidifying agent gastric
0.057	0.033	Glucan 1,3-alpha-glucosidase inhibitor
0.048	0.024	Antiviral (Parainfluenza)
0.131	0.107	Keratolytic
0.06	0.036	Tannase inhibitor
0.105	0.081	Formate dehydrogenase inhibitor
0.147	0.124	Growth stimulant
0.058	0.035	UGT2B4D substrate
0.058	0.035	UGT2B4E substrate
0.058	0.035	UGT2B30 substrate
0.058	0.035	UGT2B19 substrate
0.058	0.035	UGT2B23 substrate
0.076	0.054	Glycerol dehydrogenase inhibitor
0.062	0.04	Bacterial leucyl aminopeptidase inhibitor
0.067	0.045	Enoyl-CoA hydratase inhibitor
0.088	0.065	Gluconokinase inhibitor
0.095	0.073	Cathepsin G inhibitor
0.241	0.219	CYP3A4 substrate
0.079	0.057	SULT2A1 substrate
0.1	0.078	UDP-glucose-hexose-1-phosphate uridylyltransferase inhibitor
0.08	0.058	Diamine oxidase inhibitor
0.07	0.049	Protein kinase C beta inhibitor
0.069	0.048	MAO A inhibitor
0.075	0.053	Beta-N-acetylhexosaminidase inhibitor
0.2	0.178	Focal adhesion kinase 2 inhibitor
0.05	0.028	Mineralocorticoid antagonist
0.127	0.106	Antibacterial, ophthalmic
0.069	0.048	Isocitrate dehydrogenase (NADP+) inhibitor
0.049	0.029	CYP1B1 inducer
0.175	0.154	5 Hydroxytryptamine 2B agonist
0.223	0.202	Inotropic
0.108	0.088	NAD(P)+ transhydrogenase (B-specific) inhibitor
0.056	0.035	5-Aminovalerate transaminase inhibitor
0.096	0.076	Chondroitin 6-sulfotransferase inhibitor
0.072	0.052	Dihydrolipoamide S-acetyltransferase inhibitor
0.069	0.049	Glutathione reductase stimulant
0.069	0.049	Glutathione reductase (NADPH) stimulant
0.083	0.063	Tyrosine-ester sulfotransferase inhibitor
0.064	0.044	Aldose 1-epimerase inhibitor
0.026	0.006	Urotensin II agonist
0.08	0.06	MAO B substrate
0.107	0.088	Mannose-6-phosphate isomerase inhibitor
0.072	0.053	Prostaglandin D2 agonist
0.085	0.066	Glycine N-benzoyltransferase inhibitor
0.083	0.064	UDP-N-acetylglucosamine diphosphorylase inhibitor
0.026	0.007	Prostaglandin A1 agonist
0.067	0.048	HIV-1 integrase (3'-Processing) inhibitor
0.114	0.095	Acid-sensing ion channel blocker
0.055	0.036	Glucan 1,4-alpha-glucosidase inhibitor
0.085	0.066	Octadecanal decarbonylase inhibitor
0.089	0.07	Mannonate dehydratase inhibitor
0.078	0.059	Cystathionine beta-lyase inhibitor
0.068	0.049	Tryptophan synthase inhibitor
0.095	0.077	Leucine-tRNA ligase inhibitor
0.041	0.022	ATPase (Vacuolar H+) inhibitor
0.097	0.079	Monophenol monooxygenase inhibitor
0.076	0.058	Glutamate carboxypeptidase inhibitor
0.062	0.044	2-Methyl-branched-chain-enoyl-CoA reductase inhibitor
0.023	0.006	L lactate dehydrogenase A inhibitor
0.125	0.107	Dimethylallyltranstransferase inhibitor
0.146	0.129	Anthrax lethal factor inhibitor
0.068	0.051	Sulfinoalanine decarboxylase inhibitor
0.066	0.049	Pyruvate, phosphate dikinase inhibitor
0.092	0.075	UDP-glucose 4-epimerase inhibitor
0.055	0.039	Protein-glutamate O-methyltransferase inhibitor
0.069	0.053	Protein C (activated) inhibitor
0.05	0.034	[3-methyl-2-oxobutanoate dehydrogenase (lipoamide)] kinase inhibitor
0.034	0.018	Vitamin K-like
0.085	0.069	Nicotinamide-nucleotide adenylyltransferase inhibitor
0.055	0.039	CMP-KDO synthase inhibitor
0.059	0.043	UDP-glucuronate decarboxylase inhibitor
0.075	0.06	Gentamicin 2''-nucleotidyltransferase inhibitor
0.112	0.097	DELTA24-sterol reductase inhibitor
0.105	0.089	Contraceptive
0.089	0.074	Glutamate decarboxylase inhibitor
0.097	0.082	Formaldehyde dehydrogenase (glutathione) inhibitor
0.092	0.078	Glyceraldehyde-3-phosphate dehydrogenase (NADP+) inhibitor
0.042	0.027	Sodium-dependent vitamin C transporter 2 inhibitor
0.083	0.068	Bis(5'-adenosyl)-triphosphatase inhibitor
0.074	0.059	S-methyl-5-thioribose kinase inhibitor
0.045	0.031	Pyridoxamine-oxaloacetate transaminase inhibitor
0.094	0.08	Pyroglutamyl-peptidase I inhibitor
0.073	0.059	Biliverdin reductase inhibitor
0.063	0.05	Alpha,alpha-phosphotrehalase inhibitor
0.048	0.035	4-Hydroxyphenylacetate 1-monooxygenase inhibitor
0.161	0.147	Non-steroidal antiinflammatory agent
0.114	0.102	Tripeptide aminopeptidase inhibitor
0.11	0.097	Antithyroid
0.044	0.032	D(-)-tartrate dehydratase inhibitor
0.079	0.067	PRL phosphatase inhibitor
0.058	0.046	Protein kinase C mu inhibitor
0.051	0.039	Aspartate ammonia-lyase inhibitor
0.036	0.024	Glucose-6-phosphate isomerase inhibitor
0.053	0.041	D-Lysine 5,6-aminomutase inhibitor
0.083	0.071	Necroptosis inhibitor
0.148	0.136	Gastrointestinal motility stimulant
0.053	0.042	Methylcrotonoyl-CoA carboxylase inhibitor
0.031	0.02	Cholesterol esterase inhibitor
0.077	0.065	Alpha,alpha-trehalose-phosphate synthase (UDP-forming) inhibitor
0.089	0.078	CMP-N-acetylneuraminate monooxygenase inhibitor
0.1	0.089	Deoxycytidylate 5-hydroxymethyltransferase inhibitor
0.067	0.056	Vitamin
0.061	0.05	Hydroxyquinol 1,2-dioxygenase inhibitor
0.065	0.054	Leukotriene C antagonist
0.244	0.233	CF transmembrane conductance regulator agonist
0.093	0.083	Propionate-CoA ligase inhibitor
0.068	0.058	Phosphoglycolate phosphatase inhibitor
0.082	0.072	Alpha,alpha-trehalase inhibitor
0.066	0.056	6-Phosphofructo-2-kinase inhibitor
0.086	0.076	Nicotinamidase inhibitor
0.054	0.044	Malate dehydrogenase (decarboxylating) inhibitor
0.058	0.048	Protocatechuate 3,4-dioxygenase inhibitor
0.04	0.03	Strombine dehydrogenase inhibitor
0.071	0.061	Alpha glucosidase inhibitor
0.062	0.052	Thromboxane A2 antagonist
0.023	0.014	Procollagen-proline 3-dioxygenase inhibitor
0.044	0.034	Pregnane X receptor antagonist
0.058	0.049	Acyl-CoA dehydrogenase inhibitor
0.044	0.035	3-Phosphoshikimate 1-carboxyvinyltransferase inhibitor
0.115	0.106	Carboxypeptidase E inhibitor
0.039	0.03	Carbonic anhydrase XIV inhibitor
0.051	0.042	Osmotic diuretic
0.057	0.048	Butyryl-CoA dehydrogenase inhibitor
0.031	0.022	Sphingosine 1-phosphate receptor 4 agonist
0.039	0.031	Methylaspartate mutase inhibitor
0.044	0.036	Arginine racemase inhibitor
0.066	0.059	5-Lipoxygenase inhibitor
0.073	0.065	Choline sulfotransferase inhibitor
0.057	0.049	Erythro-3-hydroxyaspartate ammonia-lyase inhibitor
0.093	0.086	Adenine deaminase inhibitor
0.054	0.047	Andropause treatment
0.085	0.078	Transthyretin amyloid fibril formation inhibitor
0.07	0.063	Protein kinase C stimulant
0.16	0.153	CYP2B substrate
0.063	0.056	Purine biosynthesis inhibitor
0.054	0.047	4-Hydroxybenzoate 1-hydroxylase inhibitor
0.072	0.065	Steroid sulfotransferase inhibitor
0.071	0.065	Alanine carboxypeptidase inhibitor
0.052	0.046	Stipitatonate decarboxylase inhibitor
0.031	0.024	Homoisocitrate dehydrogenase inhibitor
0.011	0.005	Complement factor 1r inhibitor
0.065	0.059	Inositol-3-phosphate synthase inhibitor
0.052	0.045	CYP24 substrate
0.056	0.05	Malate synthase inhibitor
0.03	0.024	D-Alanine-alanyl-poly(glycerolphosphate) ligase inhibitor
0.03	0.025	Puromycin-sensitive aminopeptidase inhibitor
0.066	0.06	Phosphoribulokinase inhibitor
0.026	0.021	2-Aminohexanoate transaminase inhibitor
0.037	0.032	Antimitotic, Podophyllotoxin-like
0.042	0.037	HIV-2 retropepsin inhibitor
0.202	0.197	Analgesic stimulant
0.024	0.019	Estrone sulfatase inhibitor
0.078	0.073	Nucleotide diphosphatase inhibitor
0.095	0.091	Cyclooxygenase inhibitor
0.063	0.059	Glutaminyl-tRNA synthase (glutamine-hydrolysing) inhibitor
0.062	0.059	L-Serine ammonia-lyase inhibitor
0.2	0.197	Antiviral (Influenza)
0.088	0.085	Diacylglycerol cholinephosphotransferase inhibitor
0.058	0.055	4-Hydroxybenzoate decarboxylase inhibitor
0.074	0.07	2-Methylcitrate synthase inhibitor
0.041	0.037	Betaine-homocysteine S-methyltransferase inhibitor
0.022	0.018	NAD(P)H dehydrogenase (quinone) 1 inhibitor
0.04	0.037	Chelator, Iron
0.048	0.045	D-Serine ammonia-lyase inhibitor
0.066	0.064	N-acetylglucosamine-6-phosphate deacetylase inhibitor
0.073	0.07	Indole-3-acetaldehyde reductase (NADPH) inhibitor
0.046	0.044	Anhydrotetracycline monooxygenase inhibitor
0.078	0.076	CTP synthase inhibitor
0.044	0.042	Biotin-[methylmalonyl-CoA-carboxytransferase] ligase inhibitor
0.031	0.029	2-(acetamidomethylene)succinate hydrolase inhibitor
0.047	0.045	Hepatocyte nuclear factor 4 alpha agonist
0.047	0.045	Hepatocyte nuclear factor agonist
0.155	0.152	Ribonucleoside triphosphate reductase inhibitor
0.208	0.206	Raynaud's phenomenon treatment
0.065	0.064	Carbamoyl-phosphate synthase (ammonia) inhibitor
0.022	0.021	Dolichyldiphosphatase inhibitor
0.085	0.084	Glutamate dehydrogenase inhibitor
0.034	0.033	Tartrate decarboxylase inhibitor
0.121	0.12	Myosin-light-chain-phosphatase inhibitor
0.041	0.04	Protein-tyrosine phosphatase yopH inhibitor
0.063	0.062	Alpha-L-fucosidase inhibitor
0.057	0.056	Amylo-alpha-1,6-glucosidase inhibitor
0.053	0.053	Arabinogalactan endo-1,4-beta-galactosidase inhibitor
0.17	0.17	Saluretic
0.037	0.037	Putrescine carbamoyltransferase inhibitor
0.043	0.043	Malate dehydrogenase (oxaloacetate-decarboxylating) (NADP+) inhibitor
0.074	0.074	tRNA cytidylyltransferase inhibitor
0.02	0.019	Juvenile-hormone esterase inhibitor
0.011	0.01	Antiviral (Herpesvirus 3, Human)
0.05	0.05	NMDA receptor polyamine site agonist
0.061	0.061	Deoxyhypusine synthase inhibitor
0.085	0.085	Dihydrouracil oxidase inhibitor
0.223	0.223	DNA polymerase I inhibitor

## Sheet: ACETYL ISOEUGENOL
Prediction of Activity				Possible adverse & toxic effects
Pa	Pi	Activity		Pa	Pi	Activity
0.933	0.003	Feruloyl esterase inhibitor		0.861	0.005	Urine discoloration
0.898	0.002	Carminative		0.858	0.003	Ulcer, gastric
0.84	0.005	JAK2 expression inhibitor		0.843	0.004	Gastrointestinal hemorrhage
0.85	0.02	Aspulvinone dimethylallyltransferase inhibitor		0.828	0.004	Hypercholesterolemic
0.84	0.027	Membrane integrity agonist		0.819	0.003	Ulcer, peptic
0.811	0.003	Gonadotropin antagonist		0.813	0.008	Non mutagenic, Salmonella
0.809	0.003	MMP9 expression inhibitor		0.817	0.021	Conjunctivitis
0.81	0.004	Preneoplastic conditions treatment		0.805	0.013	Hematemesis
0.813	0.015	Mucomembranous protector		0.782	0.011	Occult bleeding
0.822	0.025	Ubiquinol-cytochrome-c reductase inhibitor		0.787	0.024	Ocular toxicity
0.796	0.004	TNF expression inhibitor		0.777	0.018	Postural (orthostatic) hypotension
0.798	0.017	Gluconate 2-dehydrogenase (acceptor) inhibitor		0.758	0.012	Galactorrhea
0.78	0.007	Caspase 3 stimulant		0.747	0.004	Ulceration
0.784	0.022	Antiseborrheic		0.753	0.01	Hypothermic
0.766	0.007	Fibrinolytic		0.784	0.044	Shivering
0.76	0.002	Vanillyl-alcohol oxidase inhibitor		0.703	0.008	Sensitization
0.768	0.014	TP53 expression enhancer		0.703	0.014	Psychoses
0.765	0.017	Membrane permeability inhibitor		0.713	0.032	Toxic, vascular
0.76	0.028	Chlordecone reductase inhibitor		0.701	0.036	Hepatotoxic
0.732	0.017	HIF1A expression inhibitor		0.69	0.039	Diarrhea
0.733	0.021	Antineoplastic		0.671	0.033	Neurotoxic
0.719	0.01	Lipid metabolism regulator		0.668	0.044	Drowsiness
0.73	0.041	CYP2J substrate		0.651	0.04	Extrapyramidal effect
0.688	0.003	Expectorant		0.64	0.032	Optic neuropathy
0.688	0.004	Free radical scavenger		0.632	0.033	Optic neuritis
0.686	0.006	Cytoprotectant		0.625	0.027	Hematuria
0.695	0.015	Phosphatidylcholine-retinol O-acyltransferase inhibitor		0.62	0.04	Anemia
0.677	0.004	CYP1A inducer		0.613	0.038	Edema
0.67	0.005	Beta glucuronidase inhibitor		0.613	0.046	Hypotension
0.683	0.018	Antiinflammatory		0.621	0.056	Hyperglycemic
0.69	0.026	Mucositis treatment		0.612	0.047	Weakness
0.665	0.004	4-Coumarate-CoA ligase inhibitor		0.577	0.014	Irritation
0.662	0.003	NOS2 expression inhibitor		0.595	0.038	Depression
0.671	0.012	All-trans-retinyl-palmitate hydrolase inhibitor		0.611	0.054	Behavioral disturbance
0.675	0.017	Apoptosis agonist		0.61	0.058	Toxic, respiration
0.699	0.045	Chymosin inhibitor		0.586	0.035	Pseudoporphyria
0.699	0.045	Acrocylindropepsin inhibitor		0.605	0.055	Hepatitis
0.699	0.045	Saccharopepsin inhibitor		0.559	0.021	Fatty liver
0.647	0.005	Antihelmintic (Nematodes)		0.598	0.062	Sleep disturbance
0.645	0.005	1-Acylglycerol-3-phosphate O-acyltransferase inhibitor		0.572	0.041	Muscle weakness
0.687	0.05	Antieczematic		0.575	0.043	Ototoxicity
0.643	0.008	AR expression inhibitor		0.57	0.045	Acidosis, metabolic
0.653	0.018	Fatty-acyl-CoA synthase inhibitor		0.559	0.039	Cataract
0.634	0.008	Beta-carotene 15,15'-monooxygenase inhibitor		0.535	0.015	Carcinogenic, rat, male
0.631	0.005	Platelet adhesion inhibitor		0.547	0.029	Pulmonary edema
0.649	0.031	GST A substrate		0.573	0.066	Toxic
0.63	0.012	Antihypercholesterolemic		0.557	0.053	Dyskinesia
0.651	0.034	Fusarinine-C ornithinesterase inhibitor		0.577	0.077	Toxic, gastrointestinal
0.632	0.016	Nucleotide metabolism regulator		0.555	0.058	Akathisia
0.63	0.016	HMOX1 expression enhancer		0.544	0.047	Fibrosis, interstitial
0.606	0.009	N-hydroxyarylamine O-acetyltransferase inhibitor		0.54	0.049	Tremor
0.609	0.015	Ovulation inhibitor		0.521	0.035	Glaucoma
0.602	0.016	MAP kinase stimulant		0.555	0.073	Thrombocytopenia
0.599	0.013	Steroid N-acetylglucosaminyltransferase inhibitor		0.545	0.085	Ulcer, aphthous
0.59	0.009	Lipid peroxidase inhibitor		0.538	0.08	Hematotoxic
0.586	0.008	Caspase 8 stimulant		0.519	0.069	Bronchoconstrictor
0.596	0.023	Respiratory analeptic		0.52	0.072	Inflammation
0.586	0.013	Reductant		0.519	0.074	Sweating
0.587	0.016	Vasodilator, coronary		0.487	0.043	Cholestasis
0.572	0.006	Interleukin antagonist		0.462	0.021	Carcinogenic, rat
0.59	0.027	Acetylcholine neuromuscular blocking agent		0.485	0.055	Dyspnea
0.57	0.01	CYP2E1 inducer		0.52	0.092	Pain
0.584	0.028	Insulysin inhibitor		0.515	0.091	Headache
0.571	0.016	CYP3A3 substrate		0.477	0.057	Nephrotic syndrome
0.564	0.009	Non-steroidal antiinflammatory agent		0.43	0.018	Skin irritative effect
0.593	0.04	Complement factor D inhibitor		0.469	0.059	Hypomagnesemia
0.591	0.039	Oxidoreductase inhibitor		0.47	0.061	Parkinsonism
0.577	0.026	Vasodilator, peripheral		0.487	0.081	Nephritis
0.581	0.032	Immunosuppressant		0.483	0.083	Nephrotoxic
0.551	0.004	Fumarate reductase (NADH) inhibitor		0.474	0.08	Weight loss
0.575	0.029	Oxygen scavenger		0.494	0.102	Nausea
0.56	0.018	Antiprotozoal (Leishmania)		0.496	0.108	Withdrawal
0.551	0.012	Gestagen antagonist		0.458	0.072	Allergic dermatitis
0.555	0.017	APOA1 expression enhancer		0.43	0.044	Miotic
0.541	0.004	Transcription factor NF kappa B inhibitor		0.482	0.098	Sensory disturbance
0.56	0.025	Linoleate diol synthase inhibitor		0.399	0.016	Eye irritation, weak
0.568	0.034	Gastrin inhibitor		0.442	0.061	Gastrointestinal disturbance
0.572	0.039	Macrophage colony stimulating factor agonist		0.481	0.101	Emetic
0.557	0.025	Antihypoxic		0.405	0.029	Carcinogenic, mouse
0.531	0.005	Antiinflammatory, intestinal		0.478	0.104	Dermatitis
0.543	0.017	Eye irritation, inactive		0.434	0.061	Porphyria
0.536	0.014	Antiprotozoal (Trypanosoma)		0.435	0.063	Adrenal cortex hypoplasia
0.539	0.017	Plastoquinol-plastocyanin reductase inhibitor		0.548	0.177	Twitching
0.548	0.029	CYP2C8 substrate		0.458	0.096	Leukopenia
0.531	0.013	Antimutagenic		0.435	0.074	Panic
0.529	0.011	Antiseptic		0.391	0.031	Carcinogenic, mouse, female
0.531	0.016	GABA aminotransferase inhibitor		0.463	0.109	Dizziness
0.539	0.025	Antipruritic, allergic		0.411	0.06	Fasciculation
0.541	0.029	4-Nitrophenol 2-monooxygenase inhibitor		0.424	0.082	Apnea
0.541	0.03	Radiosensitizer		0.381	0.045	Cardiodepressant
0.544	0.033	Prostaglandin-E2 9-reductase inhibitor		0.359	0.024	Carcinogenic, group 3
0.573	0.063	Glutamyl endopeptidase II inhibitor		0.424	0.095	Respiratory failure
0.513	0.004	Keratolytic		0.356	0.034	Carcinogenic, mouse, male
0.525	0.017	Antineoplastic (breast cancer)		0.4	0.082	Palpitation
0.512	0.004	Insecticide		0.34	0.027	Hypoglycemic
0.515	0.009	Aminomuconate-semialdehyde dehydrogenase inhibitor		0.423	0.112	Hypertensive
0.539	0.034	Adenomatous polyposis treatment		0.345	0.034	Carcinogenic
0.509	0.004	Paraoxonase substrate		0.326	0.017	Skin irritation, moderate
0.516	0.011	Antipyretic		0.405	0.103	Hyperthermic
0.536	0.031	Vasoprotector		0.348	0.05	Lacrimal secretion stimulant
0.538	0.033	Fructose 5-dehydrogenase inhibitor		0.347	0.051	Vasopressor
0.618	0.114	Phobic disorders treatment		0.318	0.022	Skin irritation, weak
0.554	0.051	CYP3A4 substrate		0.366	0.075	Teratogen
0.527	0.027	CYP2A6 substrate		0.406	0.119	Acidosis
0.502	0.005	Interleukin 1 antagonist		0.36	0.074	Embryotoxic
0.547	0.049	NADPH-cytochrome-c2 reductase inhibitor		0.354	0.068	Hypocalcaemic
0.507	0.01	RELA expression inhibitor		0.426	0.145	Asthma
0.539	0.042	2-Hydroxyquinoline 8-monooxygenase inhibitor		0.304	0.024	Skin irritation, high
0.539	0.043	General pump inhibitor		0.386	0.106	Agranulocytosis
0.555	0.062	5-O-(4-coumaroyl)-D-quinate 3'-monooxygenase inhibitor		0.366	0.093	Dependence
0.567	0.075	CYP2J2 substrate		0.35	0.078	Cleft palate
0.508	0.017	CYP2E1 substrate		0.381	0.125	Coma
0.535	0.046	CYP2C8 inhibitor		0.255	0.02	Hypercalcaemic
0.516	0.028	Antinociceptive		0.253	0.02	Mutagenic, Salmonella
0.516	0.03	CYP2A substrate		0.253	0.022	Mutagenic
0.491	0.006	Aryl sulfotransferase inhibitor		0.291	0.063	Carcinogenic, group 1
0.492	0.008	3-Demethylubiquinone-9 3-O-methyltransferase inhibitor		0.338	0.113	Weight gain
0.496	0.012	GST M substrate		0.283	0.06	Cytotoxic
0.516	0.035	Cholesterol antagonist		0.307	0.085	Piloerection
0.498	0.019	CYP2E substrate		0.334	0.115	Visual acuity impairment
0.505	0.026	CYP1A2 substrate		0.27	0.051	Carcinogenic, rat, female
0.578	0.099	Testosterone 17beta-dehydrogenase (NADP+) inhibitor		0.246	0.029	Abortion inducer
0.547	0.069	Sugar-phosphatase inhibitor		0.346	0.145	Ataxia
0.481	0.009	Pediculicide		0.258	0.057	Skin irritation, corrasive
0.473	0.004	Interleukin 1b antagonist		0.37	0.17	Necrosis
0.485	0.016	Chemopreventive		0.225	0.034	Carcinogenic, group 2B
0.485	0.018	Pyruvate decarboxylase inhibitor		0.209	0.018	DNA damaging
0.554	0.087	Polyporopepsin inhibitor		0.369	0.179	Consciousness alteration
0.495	0.029	Cytochrome P450 stimulant		0.329	0.14	Endocrine disruptor
0.521	0.056	Electron-transferring-flavoprotein dehydrogenase inhibitor		0.338	0.151	Myoclonus
0.528	0.063	Ribulose-phosphate 3-epimerase inhibitor		0.349	0.167	Paralysis
0.477	0.015	Transcription factor inhibitor		0.29	0.11	Hyperuricemia
0.498	0.036	CYP2B6 substrate		0.325	0.146	Keratopathy
0.488	0.027	Sigma receptor agonist		0.228	0.052	Eye irritation, high
0.514	0.056	CYP3A substrate		0.329	0.153	Interstitial nephritis
0.489	0.032	Antifungal		0.244	0.075	Anemia, sideroblastic
0.461	0.006	CYP1A1 inducer		0.198	0.03	Pneumotoxic
0.484	0.03	Cyclic AMP phosphodiesterase inhibitor		0.326	0.158	Laryngospasm
0.495	0.041	CYP2C9 substrate		0.313	0.147	Acidosis, lactic
0.459	0.005	CYP1A1 inhibitor		0.324	0.16	Dysarthria
0.467	0.014	Retinoic acid metabolism inhibitor		0.329	0.165	Anorexiant
0.464	0.014	CYP19A1 expression inhibitor		0.322	0.159	Euphoria
0.454	0.005	Shikimate 5-dehydrogenase inhibitor		0.326	0.163	Torticollis
0.476	0.028	Antiulcerative		0.295	0.135	Dysphoria
0.453	0.006	ICAM1 expression inhibitor		0.169	0.022	Rubefacient
0.474	0.027	Antiviral (Influenza)		0.192	0.046	Genotoxic
0.49	0.045	Pin1 inhibitor		0.352	0.215	Nail discoloration
0.45	0.006	Tubulin antagonist		0.232	0.101	Sedative
0.478	0.035	Analeptic		0.335	0.207	Xerostomia
0.46	0.018	Formate-dihydrofolate ligase inhibitor		0.342	0.215	Reproductive dysfunction
0.463	0.021	Mediator release inhibitor		0.245	0.121	Demyelination
0.507	0.066	Platelet aggregation stimulant		0.269	0.147	Thrombocytopoiesis inhibitor
0.491	0.052	CYP3A1 substrate		0.324	0.209	Multiple organ failure
0.483	0.044	Histamine release inhibitor		0.301	0.188	Dystonia
0.51	0.072	Calcium channel (voltage-sensitive) activator		0.24	0.129	Mydriatic
0.454	0.02	Skin irritation, inactive		0.255	0.146	Spermicide
0.449	0.019	Antileukemic		0.184	0.085	Zinc deficiency
0.464	0.036	Antithrombotic		0.144	0.048	Eye irritation, moderate
0.455	0.027	Leukopoiesis inhibitor		0.301	0.209	Photoallergy dermatitis
0.457	0.03	Membrane permeability enhancer		0.317	0.23	Bradycardic
0.447	0.02	GST P substrate		0.168	0.087	Carcinogenic, group 2A
0.474	0.048	Ecdysone 20-monooxygenase inhibitor		0.174	0.094	Hypertensive, ophthalmic
0.478	0.053	Arginine 2-monooxygenase inhibitor		0.154	0.083	Telangiectasia
0.453	0.028	Anesthetic general		0.173	0.105	Toxic, respiratory center
0.479	0.057	Dehydro-L-gulonate decarboxylase inhibitor		0.237	0.171	Acneiform eruption
0.441	0.02	CYP4A substrate		0.315	0.251	Stomatitis
0.424	0.005	Diphosphomevalonate decarboxylase inhibitor		0.284	0.226	Excitability
0.448	0.03	Menopausal disorders treatment		0.31	0.262	Neutrophilic dermatosis (Sweet's syndrome)
0.454	0.036	Leukotriene-B4 20-monooxygenase inhibitor		0.093	0.049	Vestibular dysfunction
0.42	0.005	Antinephritic		0.274	0.235	Retroperitoneal fibrosis
0.421	0.007	Benzoate 4-monooxygenase inhibitor		0.285	0.255	Hypotonia
0.468	0.055	Aminobutyraldehyde dehydrogenase inhibitor		0.161	0.133	Bullous pemphigoid
0.429	0.017	Indanol dehydrogenase inhibitor		0.258	0.232	Urinary retention
0.438	0.026	Hepatoprotectant		0.16	0.135	Hypomania
0.468	0.058	1,4-Lactonase inhibitor		0.254	0.236	Psychomotor impairment
0.454	0.046	Phenol O-methyltransferase inhibitor
0.439	0.031	Glycerol-3-phosphate oxidase inhibitor
0.459	0.052	Alkane 1-monooxygenase inhibitor
0.472	0.066	UDP-N-acetylglucosamine 4-epimerase inhibitor
0.414	0.01	Monophenol monooxygenase inhibitor
0.417	0.014	TRPA1 agonist
0.433	0.029	Muscular dystrophy treatment
0.436	0.033	Antimyopathies
0.448	0.046	Antipruritic
0.42	0.018	GST P1-1 substrate
0.417	0.016	Choleretic
0.409	0.011	Antineoplastic (non-small cell lung cancer)
0.43	0.032	Nitrite reductase (NO-forming) inhibitor
0.436	0.037	CYP2C18 substrate
0.463	0.068	Venombin AB inhibitor
0.474	0.081	Protein-disulfide reductase (glutathione) inhibitor
0.441	0.048	Hypolipemic
0.433	0.042	FMO1 substrate
0.404	0.013	Antimitotic
0.434	0.046	Pancreatic elastase inhibitor
0.404	0.016	Dolichyl-phosphatase inhibitor
0.395	0.007	Apoptosis antagonist
0.419	0.035	Antimycobacterial
0.417	0.034	CYP2C9 inducer
0.439	0.056	Antiviral (Rhinovirus)
0.391	0.008	Microtubule formation inhibitor
0.43	0.048	CYP2B5 substrate
0.413	0.032	Leukotriene-C4 synthase inhibitor
0.429	0.048	Spermidine dehydrogenase inhibitor
0.407	0.026	UGT2B4 substrate
0.408	0.027	3-Cyanoalanine hydratase inhibitor
0.423	0.043	CYP1A substrate
0.437	0.057	CYP3A5 substrate
0.39	0.01	Antineoplastic (cervical cancer)
0.471	0.091	Omptin inhibitor
0.427	0.049	Antisecretoric
0.412	0.034	NADH kinase inhibitor
0.4	0.023	Antineoplastic (lung cancer)
0.384	0.007	Laxative
0.381	0.004	Interleukin 10 agonist
0.38	0.005	ATPase inhibitor
0.435	0.061	Membrane integrity antagonist
0.434	0.061	CYP2C substrate
0.418	0.046	CYP4A11 substrate
0.472	0.1	Taurine dehydrogenase inhibitor
0.407	0.035	4-Methoxybenzoate monooxygenase (O-demethylating) inhibitor
0.376	0.004	Protein kinase stimulant
0.388	0.016	Maillard reaction inhibitor
0.426	0.056	5 Hydroxytryptamine release inhibitor
0.442	0.074	Alkenylglycerophosphocholine hydrolase inhibitor
0.402	0.034	Antiviral (Herpes)
0.411	0.044	1-Alkylglycerophosphocholine O-acetyltransferase inhibitor
0.398	0.031	Anticarcinogenic
0.381	0.015	Steroid synthesis inhibitor
0.434	0.068	Glutathione thiolesterase inhibitor
0.431	0.065	Antianginal
0.419	0.054	Malate dehydrogenase (acceptor) inhibitor
0.393	0.03	Vanilloid 1 agonist
0.39	0.027	Di-trans,poly-cis-decaprenylcistransferase inhibitor
0.383	0.024	Oryzin inhibitor
0.384	0.024	Prostate cancer treatment
0.365	0.005	Thioredoxin reductase inhibitor
0.418	0.06	Superoxide dismutase inhibitor
0.373	0.015	Antioxidant
0.423	0.069	Dimethylargininase inhibitor
0.404	0.05	RNA-directed RNA polymerase inhibitor
0.393	0.04	Vasodilator
0.366	0.013	Anti-Helicobacter pylori
0.37	0.018	Antiinflammatory, ophthalmic
0.364	0.013	P-glycoprotein inhibitor
0.485	0.134	CYP2H substrate
0.411	0.062	Nicotine dehydrogenase inhibitor
0.383	0.035	Antiparasitic
0.394	0.045	Antipsoriatic
0.379	0.031	Intermittent claudication treatment
0.37	0.023	Anesthetic
0.385	0.04	CYP3A7 substrate
0.36	0.014	CTGF expression inhibitor
0.399	0.055	CYP2F1 substrate
0.38	0.035	Antibacterial
0.392	0.048	P-glycoprotein substrate
0.38	0.037	Antituberculosic
0.368	0.026	Antineoplastic (colorectal cancer)
0.415	0.073	Antiarthritic
0.375	0.034	CYP1A inhibitor
0.397	0.056	Chemosensitizer
0.387	0.046	Cyanoalanine nitrilase inhibitor
0.353	0.013	Aryl-alcohol dehydrogenase inhibitor
0.356	0.017	Hydroxylamine reductase inhibitor
0.402	0.064	3-Hydroxybenzoate 6-monooxygenase inhibitor
0.37	0.032	Proliferative diseases treatment
0.384	0.048	Aryl-acylamidase inhibitor
0.356	0.022	6-Pyruvoyltetrahydropterin synthase inhibitor
0.349	0.016	Phosphoenolpyruvate-protein phosphotransferase inhibitor
0.345	0.014	Retinal dehydrogenase inhibitor
0.376	0.045	Arylmalonate decarboxylase inhibitor
0.34	0.009	Acetoacetate decarboxylase inhibitor
0.42	0.089	Lysase inhibitor
0.398	0.067	Cl--transporting ATPase inhibitor
0.354	0.024	Antihelmintic
0.361	0.031	Antineurogenic pain
0.34	0.01	Aldehyde dehydrogenase 2 substrate
0.352	0.023	UGT1A1 substrate
0.419	0.09	Limulus clotting factor B inhibitor
0.345	0.017	Hemostatic
0.404	0.077	Trimethylamine-oxide aldolase inhibitor
0.353	0.025	Antineoplastic (colon cancer)
0.399	0.072	Beta-adrenergic receptor kinase inhibitor
0.399	0.072	G-protein-coupled receptor kinase inhibitor
0.377	0.051	N-formylmethionyl-peptidase inhibitor
0.333	0.008	CYP1B1 inhibitor
0.41	0.086	Neurotransmitter antagonist
0.379	0.054	Prostaglandin-A1 DELTA-isomerase inhibitor
0.385	0.063	CYP2A4 substrate
0.387	0.066	Gluconate 5-dehydrogenase inhibitor
0.324	0.003	VCAM1 expression inhibitor
0.378	0.06	EIF4E expression inhibitor
0.408	0.09	Carboxypeptidase Taq inhibitor
0.337	0.021	Dopamine release stimulant
0.347	0.03	Tyrosine 3 hydroxylase inhibitor
0.4	0.084	Histamine release stimulant
0.385	0.07	Acetylgalactosaminyl-O-glycosyl-glycoprotein beta-1,3-N-acetylglucosaminyltransferase inhibitor
0.378	0.063	Methylamine-glutamate N-methyltransferase inhibitor
0.376	0.061	Tpr proteinase (Porphyromonas gingivalis) inhibitor
0.339	0.025	Lysyl oxidase inhibitor
0.352	0.038	Aldehyde dehydrogenase (pyrroloquinoline-quinone) inhibitor
0.368	0.054	Lysostaphin inhibitor
0.356	0.044	Long-chain-aldehyde dehydrogenase inhibitor
0.329	0.018	Antineoplastic (small cell lung cancer)
0.339	0.029	Glycine dehydrogenase (decarboxylating) inhibitor
0.314	0.005	SMN2 expression enhancer
0.368	0.06	Antiinfective
0.358	0.05	Cell adhesion molecule inhibitor
0.362	0.055	tRNA-pseudouridine synthase I inhibitor
0.314	0.007	Calcium antagonist
0.359	0.053	Enteropeptidase inhibitor
0.345	0.04	Spasmolytic, Papaverin-like
0.373	0.068	Amine dehydrogenase inhibitor
0.353	0.048	N-acylmannosamine kinase inhibitor
0.338	0.034	CYP2B10 substrate
0.397	0.094	Leukopoiesis stimulant
0.347	0.046	Carbon-monoxide dehydrogenase inhibitor
0.346	0.046	CYP1A2 inhibitor
0.314	0.015	Lipoxygenase substrate
0.396	0.097	Acylcarnitine hydrolase inhibitor
0.308	0.009	Skin whitener
0.331	0.034	Xenobiotic-transporting ATPase inhibitor
0.333	0.037	CYP2C6 substrate
0.308	0.012	Aromatic-hydroxylamine O-acetyltransferase inhibitor
0.329	0.033	Urease inhibitor
0.318	0.023	Lombricine kinase inhibitor
0.317	0.023	Histone acetyltransferase inhibitor
0.342	0.049	Neuropeptide Y2 antagonist
0.325	0.032	Antitussive
0.307	0.013	Nitric oxide antagonist
0.324	0.03	Thyroxine 5-deiodinase inhibitor
0.318	0.026	UGT2B substrate
0.362	0.07	Peptidoglycan glycosyltransferase inhibitor
0.312	0.02	Cholesterol synthesis inhibitor
0.401	0.11	CYP2C12 substrate
0.335	0.045	Opheline kinase inhibitor
0.335	0.045	Taurocyamine kinase inhibitor
0.37	0.08	Pro-opiomelanocortin converting enzyme inhibitor
0.379	0.09	CYP2D15 substrate
0.323	0.034	Peroxidase substrate
0.316	0.028	15-Hydroxyprostaglandin-D dehydrogenase (NADP+) inhibitor
0.334	0.046	Hydroxylamine reductase (NADH) inhibitor
0.315	0.028	Antidote
0.358	0.07	Cyclohexanone monooxygenase inhibitor
0.367	0.08	Glucose oxidase inhibitor
0.397	0.111	Antineoplastic (non-Hodgkin's lymphoma)
0.38	0.095	Sulfur reductase inhibitor
0.356	0.072	Alkenylglycerophosphoethanolamine hydrolase inhibitor
0.335	0.051	Dextranase inhibitor
0.356	0.075	Aldehyde oxidase inhibitor
0.299	0.018	Anesthetic local
0.314	0.034	Mannitol-1-phosphatase inhibitor
0.309	0.029	Protein synthesis inhibitor
0.308	0.028	Age-related macular degeneration treatment
0.377	0.097	Lysine 2,3-aminomutase inhibitor
0.317	0.038	Phospholipase C inhibitor
0.308	0.029	UGT2B17 substrate
0.324	0.047	Glyoxylate oxidase inhibitor
0.333	0.056	Urethanase inhibitor
0.286	0.01	Antihypotensive
0.359	0.084	Aspartate-phenylpyruvate transaminase inhibitor
0.32	0.047	Gluconolactonase inhibitor
0.333	0.06	4-Hydroxymandelate oxidase inhibitor
0.288	0.016	Antineoplastic (carcinoma)
0.361	0.088	Biotinidase inhibitor
0.287	0.015	Mucolytic
0.29	0.018	CYP4F2 substrate
0.275	0.004	Cyclooxygenase 3 inhibitor
0.339	0.069	Chenodeoxycholoyltaurine hydrolase inhibitor
0.354	0.085	Polyamine-transporting ATPase inhibitor
0.354	0.084	Sphinganine kinase inhibitor
0.315	0.047	NF-E2-related factor 2 stimulant
0.398	0.131	Phthalate 4,5-dioxygenase inhibitor
0.314	0.046	Glutathione dehydrogenase (ascorbate) inhibitor
0.338	0.071	Spasmolytic
0.39	0.124	5 Hydroxytryptamine uptake stimulant
0.313	0.047	RNA synthesis inhibitor
0.313	0.047	Endothelial growth factor antagonist
0.403	0.138	CYP3A2 substrate
0.276	0.011	Phenylalanine dehydrogenase inhibitor
0.386	0.122	Phospholipid-translocating ATPase inhibitor
0.339	0.075	(R)-Pantolactone dehydrogenase (flavin) inhibitor
0.385	0.122	Antiviral (Picornavirus)
0.338	0.076	Antiallergic
0.311	0.049	Clavaminate synthase inhibitor
0.282	0.02	Antiprotozoal (Toxoplasma)
0.297	0.036	Aspergillopepsin II inhibitor
0.29	0.029	Antineoplastic (brain cancer)
0.374	0.114	NADPH peroxidase inhibitor
0.283	0.023	BRAF expression inhibitor
0.276	0.017	Cyclooxygenase 1 inhibitor
0.297	0.038	Antipruritic, non-allergic
0.377	0.118	Chloride peroxidase inhibitor
0.331	0.072	CYP2D2 inhibitor
0.289	0.031	2-Enoate reductase inhibitor
0.334	0.077	CYP3A4 inducer
0.322	0.067	Nicotinate dehydrogenase inhibitor
0.377	0.123	Thromboxane B2 antagonist
0.27	0.016	Gastritis treatment
0.354	0.1	Hydrogen dehydrogenase inhibitor
0.338	0.084	N-acetylneuraminate 7-O(or 9-O)-acetyltransferase inhibitor
0.289	0.038	Catechol oxidase inhibitor
0.302	0.051	UDP-glucuronosyltransferase substrate
0.329	0.079	Mucinaminylserine mucinaminidase inhibitor
0.337	0.089	Mannan endo-1,4-beta-mannosidase inhibitor
0.299	0.051	Photosensitizer
0.358	0.111	2-Dehydropantoate 2-reductase inhibitor
0.323	0.076	Phosphoinositide 5-phosphatase inhibitor
0.36	0.113	Alkylacetylglycerophosphatase inhibitor
0.369	0.123	Glucan endo-1,3-beta-D-glucosidase inhibitor
0.263	0.017	Melanin inhibitor
0.297	0.051	Cyclohexyl-isocyanide hydratase inhibitor
0.291	0.045	Sigma 1 receptor agonist
0.3	0.055	Cardiovascular analeptic
0.248	0.003	Breast cancer-resistant protein inhibitor
0.281	0.037	4-Hydroxyglutamate transaminase inhibitor
0.278	0.035	Aryldialkylphosphatase inhibitor
0.27	0.026	N-methyl-2-oxoglutaramate hydrolase inhibitor
0.322	0.079	CYP3A inducer
0.315	0.072	Phosphatidylinositol diacylglycerol-lyase inhibitor
0.346	0.103	Fragilysin inhibitor
0.306	0.063	Antiprotozoal (Amoeba)
0.279	0.037	Polygalacturonase inhibitor
0.318	0.077	Arylsulfate sulfotransferase inhibitor
0.299	0.058	Aspartate-ammonia ligase inhibitor
0.318	0.077	Radioprotector
0.291	0.05	[acyl-carrier-protein] S-acetyltransferase inhibitor
0.288	0.049	Benzaldehyde dehydrogenase (NADP+) inhibitor
0.254	0.014	HMG CoA synthase inhibitor
0.25	0.011	Arachidonic acid antagonist
0.276	0.037	CYP1A2 inducer
0.347	0.109	Fibrinogen receptor antagonist
0.31	0.072	Nitrite reductase [NAD(P)H] inhibitor
0.316	0.079	Dermatologic
0.328	0.092	CYP2D6 substrate
0.281	0.045	Transcription factor NF kappa A inhibitor
0.29	0.054	Ethanolamine-phosphate cytidylyltransferase inhibitor
0.287	0.051	DNA ligase (ATP) inhibitor
0.304	0.069	Cis-1,2-dihydro-1,2-dihydroxynaphthalene dehydrogenase inhibitor
0.319	0.084	Glyoxylate reductase inhibitor
0.291	0.056	Platelet aggregation inhibitor
0.343	0.108	CYP2D16 substrate
0.344	0.109	CYP2A1 substrate
0.249	0.014	LDLR expression enhancer
0.285	0.051	UGT1A6 substrate
0.303	0.07	UGT1A9 substrate
0.324	0.09	Gamma-guanidinobutyraldehyde dehydrogenase inhibitor
0.272	0.039	UGT2B7 substrate
0.302	0.069	Peptide alpha-N-acetyltransferase inhibitor
0.324	0.091	Exoribonuclease II inhibitor
0.256	0.023	Benzoylformate decarboxylase inhibitor
0.264	0.032	Transactivator transcription protein inhibitor
0.294	0.063	Glycolate dehydrogenase inhibitor
0.247	0.016	Antirickettsial
0.279	0.048	Glutarate-semialdehyde dehydrogenase inhibitor
0.312	0.081	Aspergillopepsin I inhibitor
0.277	0.047	2-Oxoaldehyde dehydrogenase (NADP+) inhibitor
0.32	0.09	Calcium regulator
0.252	0.022	Lipoprotein lipase stimulant
0.337	0.107	Rubredoxin-NAD+ reductase inhibitor
0.327	0.097	Simian immunodeficiency virus proteinase inhibitor
0.334	0.104	Glucan endo-1,6-beta-glucosidase inhibitor
0.278	0.048	N-hydroxy-2-acetamidofluorene reductase inhibitor
0.398	0.169	Pseudolysin inhibitor
0.285	0.057	Myosin ATPase inhibitor
0.322	0.094	Transcription factor stimulant
0.322	0.094	Transcription factor NF kappa B stimulant
0.295	0.068	Cyclomaltodextrinase inhibitor
0.249	0.021	Nitric oxide scavenger
0.278	0.051	Oxidizing agent
0.307	0.08	Ferredoxin-NAD+ reductase inhibitor
0.307	0.08	Naphthalene 1,2-dioxygenase inhibitor
0.24	0.015	Estrogen agonist
0.248	0.023	Leukotriene synthesis inhibitor
0.252	0.029	UGT1A5 substrate
0.324	0.1	5 Hydroxytryptamine release stimulant
0.241	0.018	Cyclooxygenase inhibitor
0.246	0.023	Antileprosy
0.253	0.03	Alkylator
0.31	0.087	Myc inhibitor
0.252	0.03	Sickle-cell anemia treatment
0.229	0.007	Phosphomevalonate kinase inhibitor
0.27	0.049	2-Hydroxy-3-oxoadipate synthase inhibitor
0.357	0.135	Octopamine antagonist
0.407	0.186	Nicotinic alpha6beta3beta4alpha5 receptor antagonist
0.253	0.032	Antimycoplasmal
0.277	0.056	UGT1A substrate
0.238	0.018	(S)-2-hydroxy-acid oxidase inhibitor
0.278	0.057	Quinoprotein glucose dehydrogenase inhibitor
0.256	0.036	Septic shock treatment
0.288	0.068	Peroxidase inhibitor
0.256	0.037	Cyclooxygenase substrate
0.328	0.109	Dementia treatment
0.246	0.027	Antineoplastic (ovarian cancer)
0.304	0.086	Antineoplastic (solid tumors)
0.226	0.009	Protocatechuate 3,4-dioxygenase inhibitor
0.254	0.036	Interleukin 6 antagonist
0.245	0.029	Aminocarboxymuconate-semialdehyde decarboxylase inhibitor
0.3	0.084	CYP2C19 substrate
0.268	0.052	Lactose synthase inhibitor
0.246	0.032	P-glycoprotein 1 inhibitor
0.242	0.028	UGT2B10 substrate
0.285	0.071	CYP2C10 substrate
0.287	0.072	Antiprotozoal (Coccidial)
0.325	0.111	Nitrate reductase (cytochrome) inhibitor
0.283	0.069	2-Hydroxymuconate-semialdehyde hydrolase inhibitor
0.249	0.036	Antineoplastic (melanoma)
0.278	0.066	Muscle relaxant
0.344	0.133	Erythropoiesis stimulant
0.266	0.055	Cutinase inhibitor
0.229	0.018	Antineoplastic (squamous cell carcinoma)
0.225	0.014	Lipoxygenase inhibitor
0.311	0.101	Formaldehyde transketolase inhibitor
0.263	0.054	Phosphatidylglycerophosphatase inhibitor
0.263	0.055	Shikimate O-hydroxycinnamoyltransferase inhibitor
0.275	0.067	Poly(beta-D-mannuronate) lyase inhibitor
0.241	0.035	Neurotrophic factor enhancer
0.253	0.046	Polyneuridine-aldehyde esterase inhibitor
0.255	0.048	Myeloblastin inhibitor
0.275	0.069	Glucan 1,4-alpha-maltotetraohydrolase inhibitor
0.255	0.049	Chemoprotective
0.242	0.037	Pyruvate dehydrogenase (cytochrome) inhibitor
0.242	0.037	Trans-2-enoyl-CoA reductase (NAD+) inhibitor
0.231	0.027	Calcium channel blocker
0.249	0.044	Tauropine dehydrogenase inhibitor
0.306	0.102	CYP2D substrate
0.27	0.066	Thiamine pyridinylase inhibitor
0.353	0.15	27-Hydroxycholesterol 7alpha-monooxygenase inhibitor
0.244	0.041	Viral entry inhibitor
0.254	0.052	Crotonoyl-[acyl-carrier-protein] hydratase inhibitor
0.289	0.087	ADP-thymidine kinase inhibitor
0.349	0.148	Alopecia treatment
0.231	0.03	Antineoplastic (glioblastoma multiforme)
0.225	0.024	UGT1A7 substrate
0.207	0.006	Beta tubulin antagonist
0.279	0.079	NADPH-ferrihemoprotein reductase inhibitor
0.272	0.072	CYP2C29 substrate
0.264	0.065	Trimethylamine dehydrogenase inhibitor
0.221	0.022	Diiodophenylpyruvate reductase inhibitor
0.287	0.089	Creatininase inhibitor
0.238	0.04	Amyloid beta precursor protein antagonist
0.306	0.109	Hydroxylamine oxidase inhibitor
0.286	0.089	3-Phytase inhibitor
0.235	0.038	CYP1B substrate
0.257	0.06	Dimethylmaleate hydratase inhibitor
0.261	0.064	Bisphosphoglycerate phosphatase inhibitor
0.364	0.167	Glycosylphosphatidylinositol phospholipase D inhibitor
0.253	0.056	Threonine aldolase inhibitor
0.311	0.114	S-formylglutathione hydrolase inhibitor
0.288	0.092	4-Hydroxyproline epimerase inhibitor
0.339	0.143	Thioredoxin inhibitor
0.205	0.009	Tyrosine 2,3-aminomutase inhibitor
0.28	0.084	Mannose isomerase inhibitor
0.26	0.064	Uroporphyrinogen-III synthase inhibitor
0.266	0.071	Arylesterase inhibitor
0.275	0.081	Undecaprenyldiphospho-muramoylpentapeptide beta-N-acetylglucosaminyltransferase inhibitor
0.269	0.075	CYP1A1 substrate
0.222	0.029	CYP4B substrate
0.205	0.011	Adenylate cyclase stimulant
0.233	0.04	tRNA nucleotidyltransferase inhibitor
0.256	0.064	Sorbitol-6-phosphate 2-dehydrogenase inhibitor
0.284	0.092	Peptide-N4-(N-acetyl-beta-glucosaminyl)asparagine amidase inhibitor
0.264	0.072	Succinate-semialdehyde dehydrogenase [NAD(P)+] inhibitor
0.21	0.019	Thromboxane synthase stimulant
0.23	0.04	UGT2B15 substrate
0.295	0.105	Cancer associated disorders treatment
0.212	0.023	Antineoplastic (thyroid cancer)
0.238	0.05	Antineoplastic (liver cancer)
0.241	0.053	MO15-related protein kinase Pfmrk inhibitor
0.291	0.103	Acetylesterase inhibitor
0.304	0.117	Centromere associated protein inhibitor
0.34	0.153	Antidyskinetic
0.218	0.031	Aldehyde ferredoxin oxidoreductase inhibitor
0.241	0.055	N-Acyl-D-aspartate deacylase inhibitor
0.242	0.056	Ubiquitin thiolesterase inhibitor
0.232	0.047	Gastric antisecretory
0.229	0.044	Farnesyltranstransferase inhibitor
0.255	0.071	Antiviral (CMV)
0.229	0.045	UGT1A3 substrate
0.283	0.099	Dolichyl-diphosphooligosaccharide-protein glycotransferase inhibitor
0.249	0.066	L-threonine 3-dehydrogenase inhibitor
0.272	0.089	Glutamine-phenylpyruvate transaminase inhibitor
0.298	0.115	Lipoprotein lipase inhibitor
0.209	0.026	Protein synthesis stimulant
0.298	0.115	Prion diseases treatment
0.252	0.07	Angiogenesis stimulant
0.227	0.045	Tropinesterase inhibitor
0.301	0.121	Thymidylate 5'-phosphatase inhibitor
0.192	0.012	CYP4A1 substrate
0.264	0.086	Cytostatic
0.265	0.087	Phosphatidylserine decarboxylase inhibitor
0.222	0.043	Gastrointestinal motility stimulant
0.224	0.046	Acaricide
0.242	0.064	Sclerosant
0.224	0.046	Ferredoxin-nitrite reductase inhibitor
0.307	0.131	CYP2C19 inducer
0.257	0.082	Antiparkinsonian, rigidity relieving
0.211	0.035	Retinyl-palmitate esterase inhibitor
0.282	0.107	L-glutamate oxidase inhibitor
0.201	0.027	CYP4B1 substrate
0.2	0.026	UGT2B1 substrate
0.269	0.096	Para amino benzoic acid antagonist
0.192	0.019	CYP1A3 substrate
0.215	0.044	Uterine stimulant
0.219	0.048	Interleukin agonist
0.213	0.042	Deoxyribonuclease I inhibitor
0.237	0.067	CDP-diacylglycerol-glycerol-3-phosphate 3-phosphatidyltransferase inhibitor
0.207	0.037	3-Isopropylmalate dehydratase inhibitor
0.205	0.035	UGT1A10 substrate
0.223	0.053	CYP4A2 substrate
0.247	0.078	Fructan beta-fructosidase inhibitor
0.22	0.052	Phenylacetate-CoA ligase inhibitor
0.216	0.048	NAD+ synthase (glutamine-hydrolysing) inhibitor
0.288	0.121	Sulfite dehydrogenase inhibitor
0.196	0.029	Nitric-oxide synthase stimulant
0.222	0.055	Proteasome endopeptidase complex inhibitor
0.218	0.052	Rhizopuspepsin inhibitor
0.237	0.072	Methanol dehydrogenase inhibitor
0.276	0.111	Antiviral (Adenovirus)
0.226	0.06	Rhodotorulapepsin inhibitor
0.241	0.076	Antiprotozoal
0.243	0.078	S-alkylcysteine lyase inhibitor
0.228	0.064	Acyl-CoA oxidase inhibitor
0.209	0.044	3-Carboxyethylcatechol 2,3-dioxygenase inhibitor
0.174	0.01	Retinoic acid beta receptor agonist
0.206	0.042	Alkaline phosphatase inhibitor
0.269	0.106	Fucosterol-epoxide lyase inhibitor
0.167	0.004	Antifungal enhancer
0.188	0.025	Antihemorrhagic
0.181	0.019	Cyclooxygenase 2 inhibitor
0.264	0.102	Glucan 1,4-alpha-maltotriohydrolase inhibitor
0.187	0.025	Interferon antagonist
0.167	0.005	Bacterial efflux pump inhibitor
0.221	0.06	UGT1A4 substrate
0.252	0.09	Raynaud's phenomenon treatment
0.205	0.044	Antineoplastic (endocrine cancer)
0.229	0.067	Dihydroxy-acid dehydratase inhibitor
0.166	0.005	Glucose-6-phosphate translocase inhibitor
0.212	0.051	Allyl-alcohol dehydrogenase inhibitor
0.233	0.073	Opine dehydrogenase inhibitor
0.244	0.084	H+-exporting ATPase inhibitor
0.182	0.022	CYP26A substrate
0.173	0.013	Transthyretin amyloid fibril formation inhibitor
0.195	0.036	HIV-2 reverse transcriptase inhibitor
0.2	0.042	Mannan endo-1,6-alpha-mannosidase inhibitor
0.209	0.051	Antiprotozoal (Plasmodium)
0.236	0.078	Antiprotozoal (Trichomonas)
0.303	0.146	Fibrolase inhibitor
0.18	0.023	Interferon gamma antagonist
0.285	0.128	Endopeptidase So inhibitor
0.202	0.046	Peptidylamidoglycolate lyase inhibitor
0.215	0.059	Malate dehydrogenase inhibitor
0.22	0.064	Alkylglycerophosphoethanolamine phosphodiesterase inhibitor
0.188	0.032	Antibiotic
0.243	0.087	CYP2B substrate
0.205	0.051	Antineoplastic (lymphoma)
0.178	0.025	Coagulant
0.241	0.088	Methane monooxygenase inhibitor
0.183	0.03	Hypoxia inducible factor 1 alpha inhibitor
0.18	0.027	Glutathione reductase inhibitor
0.246	0.093	2-Haloacid dehalogenase inhibitor
0.226	0.073	Sulfite reductase inhibitor
0.2	0.047	Trans-pentaprenyltranstransferase inhibitor
0.18	0.028	Interleukin 4 antagonist
0.243	0.091	Transketolase inhibitor
0.198	0.048	3,4-Dihydroxy-9,10-secoandrosta-1,3,5(10)-triene-9,17-dione 4,5-dioxygenase inhibitor
0.17	0.019	Antineoplastic (uterine cancer)
0.232	0.081	Prolyl aminopeptidase inhibitor
0.28	0.131	Malate oxidase inhibitor
0.221	0.073	O-aminophenol oxidase inhibitor
0.274	0.126	NAD(P)+-arginine ADP-ribosyltransferase inhibitor
0.159	0.011	Protein kinase C stimulant
0.224	0.076	Glutaminase inhibitor
0.32	0.172	Diabetic neuropathy treatment
0.156	0.008	DNA methyltransferase I inhibitor
0.185	0.038	Cytokine production inhibitor
0.237	0.09	Thiamine-triphosphatase inhibitor
0.233	0.086	Thiol oxidase inhibitor
0.178	0.031	Prolactin inhibitor
0.164	0.017	Shikimate kinase inhibitor
0.177	0.03	Sulfotransferase substrate
0.26	0.113	Adenylyl-sulfate reductase inhibitor
0.196	0.05	Antineoplastic (bladder cancer)
0.189	0.043	Trans-1,2-dihydrobenzene-1,2-diol dehydrogenase inhibitor
0.159	0.013	HIV-1 integrase (Strand Transfer) inhibitor
0.171	0.026	Antineoplastic antibiotic
0.158	0.013	HIV-1 integrase (3'-Processing) inhibitor
0.215	0.07	Vanilloid agonist
0.25	0.105	CYP2A5 substrate
0.184	0.039	Glucan 1,6-alpha-glucosidase inhibitor
0.213	0.069	N-(long-chain-acyl)ethanolamine deacylase inhibitor
0.213	0.069	GABA C receptor agonist
0.233	0.089	Antiinfertility, female
0.204	0.06	Lymphocytopoiesis inhibitor
0.249	0.106	Methylumbelliferyl-acetate deacetylase inhibitor
0.197	0.054	Lactaldehyde reductase inhibitor
0.221	0.079	2,3,4,5-Tetrahydropyridine-2,6-dicarboxylate N-succinyltransferase inhibitor
0.19	0.048	Antineoplastic (renal cancer)
0.203	0.061	N-acetyl-gamma-glutamyl-phosphate reductase inhibitor
0.202	0.06	Leucine dehydrogenase inhibitor
0.199	0.058	Alpha-amylase inhibitor
0.201	0.061	2,4-Diaminopentanoate dehydrogenase inhibitor
0.201	0.061	Lysine 6-dehydrogenase inhibitor
0.201	0.061	3-Hydroxybutyryl-CoA dehydrogenase inhibitor
0.25	0.11	DNA-(apurinic or apyrimidinic site) lyase inhibitor
0.228	0.088	Hepatic disorders treatment
0.199	0.06	Growth stimulant
0.273	0.134	UGT2B12 substrate
0.148	0.009	CYP26 inhibitor
0.2	0.06	Aureolysin inhibitor
0.177	0.038	Palmitoyl-CoA hydrolase inhibitor
0.177	0.038	Acyl-CoA hydrolase inhibitor
0.147	0.009	15-Lipoxygenase inhibitor
0.235	0.097	Calcium channel activator
0.214	0.076	Xylan endo-1,3-beta-xylosidase inhibitor
0.258	0.12	Cardioprotectant
0.208	0.071	2,6-Dihydroxypyridine 3-monooxygenase inhibitor
0.19	0.053	L-amino-acid oxidase inhibitor
0.149	0.013	5-Lipoxygenase inhibitor
0.241	0.105	CYP2C11 substrate
0.162	0.026	Keratoses actinic (solar) treatment
0.215	0.079	Pappalysin-1 inhibitor
0.174	0.038	2-Oxoisovalerate dehydrogenase (acylating) inhibitor
0.164	0.029	SULT1A1 substrate
0.155	0.02	Leukotriene agonist
0.16	0.025	Astringent
0.148	0.013	Cathepsin G inhibitor
0.173	0.038	Acetyl-CoA C-acyltransferase inhibitor
0.242	0.107	Chitosanase inhibitor
0.244	0.11	Methylenetetrahydrofolate reductase (NADPH) inhibitor
0.261	0.127	Loop diuretic
0.196	0.062	Penicillin amidase inhibitor
0.171	0.038	Phenylacetaldehyde dehydrogenase inhibitor
0.245	0.113	D-lactaldehyde dehydrogenase inhibitor
0.181	0.05	Methyltransferase substrate
0.235	0.103	Pullulanase inhibitor
0.177	0.046	Diisopropyl-fluorophosphatase inhibitor
0.155	0.024	UGT2B11 substrate
0.156	0.025	Succinate dehydrogenase inhibitor
0.196	0.066	Retinol dehydrogenase inhibitor
0.195	0.064	GABA B receptor agonist
0.145	0.015	HIV-1 integrase inhibitor
0.145	0.015	CYP4F substrate
0.171	0.042	Glucan endo-1,3-alpha-glucosidase inhibitor
0.244	0.114	Retinoprotector
0.236	0.107	Monodehydroascorbate reductase (NADH) inhibitor
0.226	0.097	Growth hormone agonist
0.181	0.052	3-Aminobutyryl-CoA ammonia-lyase inhibitor
0.182	0.054	Arylsulfatase inhibitor
0.231	0.102	Hyaluronic acid agonist
0.201	0.073	Thrombolytic
0.188	0.061	Gamma-butyrobetaine dioxygenase inhibitor
0.192	0.065	Bisphosphoglycerate mutase inhibitor
0.179	0.052	Tyrosine kinase stimulant
0.207	0.081	Glycerol 2-dehydrogenase (NADP+) inhibitor
0.182	0.055	2-Haloacid dehalogenase (configuration-inverting) inhibitor
0.14	0.014	11-Cis-retinyl-palmitate hydrolase inhibitor
0.182	0.056	Restenosis treatment
0.16	0.035	Pregnane X receptor agonist
0.255	0.129	Inotropic
0.173	0.049	Phenylpyruvate decarboxylase inhibitor
0.196	0.071	D-alanine 2-hydroxymethyltransferase inhibitor
0.173	0.049	Alpha-N-arabinofuranosidase inhibitor
0.167	0.043	Contraceptive
0.19	0.067	4-Chlorophenylacetate 3,4-dioxygenase inhibitor
0.262	0.138	CYP7 inhibitor
0.226	0.103	Cell wall biosynthesis inhibitor
0.2	0.077	Prunasin beta-glucosidase inhibitor
0.213	0.091	Corticosteroid side-chain-isomerase inhibitor
0.151	0.03	Glycerol dehydratase inhibitor
0.143	0.022	Haloalkane dehalogenase inhibitor
0.181	0.06	Stromelysin 2 inhibitor
0.138	0.017	4-Hydroxybenzoate 3-monooxygenase inhibitor
0.275	0.154	Pterin deaminase inhibitor
0.158	0.038	Calcium channel (voltage-sensitive) blocker
0.219	0.099	Wound healing agent
0.166	0.045	Histamine agonist
0.237	0.117	Opioid dependency treatment
0.215	0.095	Antifibrinolytic
0.13	0.01	Chalcone isomerase inhibitor
0.131	0.011	Ca2+-transporting ATPase inhibitor
0.161	0.042	Prephenate dehydrogenase inhibitor
0.229	0.11	Antiischemic
0.167	0.048	3-Ketovalidoxylamine C-N-lyase inhibitor
0.184	0.065	Alpha-glucuronidase inhibitor
0.18	0.062	Anthranilate 3-monooxygenase (deaminating) inhibitor
0.355	0.237	Phosphatase inhibitor
0.16	0.043	Deoxyribose-phosphate aldolase inhibitor
0.223	0.106	Glycerol-3-phosphate dehydrogenase inhibitor
0.122	0.004	Benzoin aldolase inhibitor
0.168	0.051	Allantoate deiminase inhibitor
0.175	0.058	Ferrochelatase inhibitor
0.185	0.068	Glycine C-acetyltransferase inhibitor
0.234	0.118	N-benzyloxycarbonylglycine hydrolase inhibitor
0.143	0.028	Luteinizing hormone-releasing hormone agonist
0.124	0.01	Diiodotyrosine transaminase inhibitor
0.257	0.144	Mitochondrial processing peptidase inhibitor
0.155	0.042	Phospholipase A2 inhibitor
0.221	0.108	Gamma-glutamyltransferase inhibitor
0.169	0.056	3-Hydroxyphenylacetate 6-hydroxylase inhibitor
0.183	0.07	3-Hydroxy-4-oxoquinoline 2,4-dioxygenase inhibitor
0.197	0.084	Ornithine cyclodeaminase inhibitor
0.217	0.105	Dipeptidase E inhibitor
0.157	0.044	Alcohol dehydrogenase substrate
0.139	0.027	GABA transporter 3 inhibitor
0.136	0.024	Squalene epoxidase inhibitor
0.18	0.068	Isopenicillin-N synthase inhibitor
0.132	0.022	Cell wall synthesis inhibitor
0.16	0.05	Adenylyl-sulfate kinase inhibitor
0.153	0.043	Cysteine desulfurase inhibitor
0.171	0.061	Antineoplastic (glioma)
0.178	0.07	Snapalysin inhibitor
0.112	0.004	Aldehyde dehydrogenase 3 substrate
0.199	0.091	CYP2A11 substrate
0.166	0.058	Aspartate-tRNA ligase inhibitor
0.166	0.058	Geranylgeranyl-diphosphate geranylgeranyltransferase inhibitor
0.22	0.112	Sulfite oxidase inhibitor
0.112	0.005	Potassium channel Kv1.3 blocker
0.159	0.051	Procollagen-lysine 5-dioxygenase inhibitor
0.277	0.17	Insulin promoter
0.145	0.038	Pantothenase inhibitor
0.237	0.13	Antiamyloidogenic
0.122	0.016	3,4-Dihydroxyphenylacetate 2,3-dioxygenase inhibitor
0.167	0.062	Glucan 1,4-beta-glucosidase inhibitor
0.16	0.054	Gentisate 1,2-dioxygenase inhibitor
0.116	0.011	Interleukin 1a antagonist
0.172	0.068	Plasmanylethanolamine desaturase inhibitor
0.183	0.079	Antinaupathic
0.16	0.056	Phosphoinositide phospholipase C inhibitor
0.184	0.08	Camphor 1,2-monooxygenase inhibitor
0.244	0.141	Uterine relaxant
0.168	0.065	N-Acyl-D-amino-acid deacylase inhibitor
0.226	0.123	Aldosterone antagonist
0.172	0.069	Sphingosine 1-phosphate receptor antagonist
0.158	0.056	3-Oxoadipate enol-lactonase inhibitor
0.11	0.009	Histone deacetylase SIRT2 stimulant
0.163	0.062	Phloroglucinol reductase inhibitor
0.195	0.095	Nav1.5 sodium channel blocker
0.139	0.038	Choline dehydrogenase inhibitor
0.172	0.072	Tryptophanamidase inhibitor
0.207	0.107	ATP-binding cassette A1 stimulant
0.183	0.083	Protein-Npi-phosphohistidine-sugar phosphotransferase inhibitor
0.151	0.052	Haloacetate dehalogenase inhibitor
0.151	0.052	Prepilin peptidase inhibitor
0.154	0.055	DOPA decarboxylase inhibitor
0.153	0.054	Topoisomerase I inhibitor
0.107	0.009	Tyrosine transaminase inhibitor
0.16	0.061	Glycerol-1-phosphatase inhibitor
0.119	0.021	Granulocyte macrophage colony stimulating factor agonist
0.12	0.022	4-Hydroxy-2-oxoglutarate aldolase inhibitor
0.14	0.042	MAO inhibitor
0.212	0.114	Aspergillus nuclease S1 inhibitor
0.151	0.054	Allophanate hydrolase inhibitor
0.142	0.044	Dihydropyrimidine dehydrogenase inhibitor
0.196	0.099	Antidiarrheal
0.106	0.01	Estrogen-related receptor alpha antagonist
0.139	0.043	Adrenergic, ophthalmic
0.182	0.086	Nicotinic alpha4beta2 receptor antagonist
0.228	0.132	Isopenicillin-N epimerase inhibitor
0.168	0.073	Lactate 2-monooxygenase inhibitor
0.176	0.081	6-Carboxyhexanoate-CoA ligase inhibitor
0.176	0.081	Biotin-CoA ligase inhibitor
0.176	0.081	Homoaconitate hydratase inhibitor
0.176	0.081	Triacetate-lactonase inhibitor
0.144	0.049	D-cysteine desulfhydrase inhibitor
0.166	0.071	Contraceptive female
0.116	0.021	CYP26 substrate
0.13	0.036	Imidazoleacetate 4-monooxygenase inhibitor
0.217	0.123	Gingipain K inhibitor
0.161	0.068	Tumour necrosis factor alpha release inhibitor
0.19	0.096	N-acetyllactosamine synthase inhibitor
0.186	0.093	Cyclopropane-fatty-acyl-phospholipid synthase inhibitor
0.165	0.072	Acetate kinase inhibitor
0.162	0.068	D-xylulose reductase inhibitor
0.171	0.078	5 Hydroxytryptamine 7 agonist
0.191	0.098	Metabolic disease treatment
0.129	0.037	Aldehyde dehydrogenase substrate
0.153	0.061	N-acetylneuraminate synthase inhibitor
0.149	0.057	UGT1A8 substrate
0.166	0.074	Tryptophan dimethylallyltransferase inhibitor
0.114	0.023	Shock treatment
0.223	0.132	Glutamate-tRNA ligase inhibitor
0.148	0.057	Antineoplastic (gastric cancer)
0.148	0.057	Heat shock protein agonist
0.198	0.108	Glycine amidinotransferase inhibitor
0.131	0.042	Antitreponemal
0.251	0.161	Histidine N-acetyltransferase inhibitor
0.206	0.117	DNA-3-methyladenine glycosylase I inhibitor
0.18	0.091	Antiuremic
0.113	0.024	NAD(P)H dehydrogenase (quinone) inhibitor
0.168	0.079	Poly(alpha-L-guluronate) lyase inhibitor
0.147	0.058	Valine decarboxylase inhibitor
0.177	0.089	Vitamin-K-epoxide reductase (warfarin-insensitive) inhibitor
0.124	0.035	Insulin sensitizer
0.168	0.08	Anthranilate-CoA ligase inhibitor
0.169	0.081	Inorganic diphosphatase inhibitor
0.156	0.068	Gly-X carboxypeptidase inhibitor
0.187	0.099	Morphine 6-dehydrogenase inhibitor
0.096	0.008	Elastase 1 inhibitor
0.142	0.054	Agmatinase inhibitor
0.169	0.081	CYP1B1 substrate
0.176	0.089	Phosphoenolpyruvate mutase inhibitor
0.166	0.078	L-glucuronate reductase inhibitor
0.169	0.082	Sweetener
0.243	0.156	Manganese peroxidase inhibitor
0.138	0.052	D-2-hydroxy-acid dehydrogenase inhibitor
0.117	0.031	Macrophage migration inhibitory factor inhibitor
0.16	0.075	CYP2A10 substrate
0.119	0.034	Transglutaminase 2 inhibitor
0.146	0.061	Dry eye syndrome treatment
0.214	0.129	DNA synthesis inhibitor
0.138	0.053	CYP19 substrate
0.165	0.08	Creatinine deaminase inhibitor
0.128	0.044	DNA-3-methyladenine glycosylase II inhibitor
0.21	0.126	IgA-specific serine endopeptidase inhibitor
0.192	0.108	3-Methylbutanal reductase inhibitor
0.162	0.078	Licheninase inhibitor
0.158	0.075	Glycerol dehydrogenase (NADP+) inhibitor
0.117	0.034	2-Dehydro-3-deoxy-L-arabinonate dehydratase inhibitor
0.165	0.082	CDP-4-dehydro-6-deoxyglucose reductase inhibitor
0.132	0.049	Secretase stimulant
0.132	0.049	Secretase alpha stimulant
0.092	0.01	Catechol O methyltransferase inhibitor
0.223	0.14	Thiosulfate dehydrogenase inhibitor
0.14	0.058	Phospholipase inhibitor
0.118	0.036	3-Hydroxybutyrate dehydrogenase inhibitor
0.16	0.079	Aspartoacylase inhibitor
0.175	0.094	Levanase inhibitor
0.16	0.079	UGT2B9 substrate
0.286	0.206	Apyrase inhibitor
0.178	0.098	Horrilysin inhibitor
0.131	0.05	(S)-carnitine 3-dehydrogenase inhibitor
0.177	0.097	Hydroxysteroid dehydrogenase inhibitor
0.186	0.106	Indolepyruvate C-methyltransferase inhibitor
0.157	0.078	CYP2B18 substrate
0.141	0.061	Antiemphysemic
0.114	0.035	Catechol 1,2-dioxygenase inhibitor
0.181	0.102	Severe acute respiratory syndrome treatment
0.162	0.083	Styrene-oxide isomerase inhibitor
0.184	0.105	Hyponitrite reductase inhibitor
0.232	0.153	Alcohol dehydrogenase (acceptor) inhibitor
0.143	0.064	TH expression enhancer
0.139	0.061	Selenocysteine lyase inhibitor
0.138	0.06	D-lactate dehydrogenase inhibitor
0.141	0.062	Allantoinase inhibitor
0.124	0.045	Colony stimulating factor agonist
0.124	0.045	Creatinase inhibitor
0.139	0.061	Succinic dehydrogenase inhibitor
0.081	0.003	ATPase (Vacuolar H+) inhibitor
0.091	0.014	Orcinol 2-monooxygenase inhibitor
0.146	0.069	GST T substrate
0.146	0.069	GST T1-1 substrate
0.12	0.042	Valine dehydrogenase (NADP+) inhibitor
0.125	0.048	Anabolic
0.1	0.024	Leukotriene antagonist
0.15	0.074	Aldehyde dehydrogenase inhibitor
0.122	0.046	Heat shock protein 70 agonist
0.134	0.058	Iduronate-2-sulfatase inhibitor
0.153	0.077	Pim-1 kinase inhibitor
0.113	0.037	Cytokine release inhibitor
0.181	0.106	Uric acid excretion stimulant
0.104	0.029	Factor XIIIa stimulant
0.154	0.08	Cytochrome-b5 reductase substrate
0.172	0.098	D-threo-aldose 1-dehydrogenase inhibitor
0.174	0.1	Prostaglandin E1 antagonist
0.135	0.06	Acyl-lysine deacylase inhibitor
0.137	0.063	Protein-S-isoprenylcysteine O-methyltransferase inhibitor
0.093	0.019	Lassitude treatment
0.097	0.023	3-Oxoacid CoA-transferase inhibitor
0.135	0.061	2,2-Dialkylglycine decarboxylase (pyruvate) inhibitor
0.209	0.136	4-Hydroxyphenylacetate 3-monooxygenase inhibitor
0.081	0.008	Chorismate mutase inhibitor
0.17	0.098	Menstruation disorders treatment
0.184	0.111	Meprin B inhibitor
0.08	0.008	Urate transporter 1 inhibitor
0.192	0.119	Dactylysin inhibitor
0.136	0.063	Pantoate 4-dehydrogenase inhibitor
0.161	0.089	Aryl hydrocarbon receptor agonist
0.167	0.095	Antianorexic
0.212	0.14	Antihypertensive
0.161	0.089	Rhamnulose-1-phosphate aldolase inhibitor
0.116	0.045	Aconitate decarboxylase inhibitor
0.118	0.048	4-Alpha-glucanotransferase inhibitor
0.146	0.076	Aldehyde dehydrogenase (NADP+) inhibitor
0.126	0.056	HCV NS3-helicase inhibitor
0.184	0.114	Imidazoline receptor agonist
0.102	0.033	3-Deoxy-7-phosphoheptulonate synthase inhibitor
0.19	0.121	Antiperistaltic
0.256	0.186	Cyclic AMP agonist
0.24	0.171	Opioid kappa 3 receptor antagonist
0.173	0.104	Alpha-N-acetylglucosaminidase inhibitor
0.181	0.112	D-amino-acid dehydrogenase inhibitor
0.104	0.036	MAO B substrate
0.088	0.02	Inducible nitric-oxide synthase inhibitor
0.174	0.106	Alanine-tRNA ligase inhibitor
0.174	0.106	Carboxypeptidase D inhibitor
0.14	0.072	Phenylalanine decarboxylase inhibitor
0.126	0.059	DNA directed DNA polymerase inhibitor
0.123	0.056	Glycerol-3-phosphate O-acyltransferase inhibitor
0.184	0.117	Ferredoxin hydrogenase inhibitor
0.177	0.11	Bothrolysin inhibitor
0.117	0.05	Sorbose dehydrogenase inhibitor
0.204	0.137	Limulus clotting factor C inhibitor
0.134	0.067	Glutathione S-transferase substrate
0.211	0.145	Antimetastatic
0.18	0.113	Flavin-containing monooxygenase inhibitor
0.141	0.074	Hepatocyte nuclear factor 4 alpha antagonist
0.141	0.074	Hepatocyte nuclear factor antagonist
0.136	0.069	Homogentisate 1,2-dioxygenase inhibitor
0.104	0.038	Carboxylate reductase inhibitor
0.078	0.012	Vanilloid 4 antagonist
0.093	0.027	CYP4F12 substrate
0.092	0.026	Acetylcholine M3 receptor agonist
0.103	0.037	Vitamin
0.111	0.044	Beta amyloid protein antagonist
0.143	0.077	3-Chloro-D-alanine dehydrochlorinase inhibitor
0.117	0.051	Photinus-luciferin 4-monooxygenase (ATP-hydrolysing) inhibitor
0.092	0.026	Phosphogluconate dehydrogenase (decarboxylating) inhibitor
0.148	0.083	Undecaprenyl-diphosphatase inhibitor
0.144	0.079	SULT1E1 substrate
0.079	0.014	Calcium channel L-type blocker
0.085	0.02	Prostaglandin agonist
0.07	0.005	Pregnane X receptor antagonist
0.126	0.061	Carboxymethylenebutenolidase inhibitor
0.122	0.058	Aldehyde dehydrogenase [NAD(P)+] inhibitor
0.137	0.073	Cellulase inhibitor
0.11	0.045	Monoamine oxidase substrate
0.093	0.029	Glutathione S-transferase inhibitor
0.184	0.12	Diabetic nephropathy treatment
0.117	0.053	Leucine transaminase inhibitor
0.096	0.033	ATP deaminase inhibitor
0.208	0.145	Phosphopantothenoylcysteine decarboxylase inhibitor
0.116	0.054	Cell adhesion inhibitor
0.126	0.064	Cocain dependency treatment
0.199	0.137	Vascular dementia treatment
0.095	0.033	Cyanate hydratase inhibitor
0.098	0.036	Ornithine decarboxylase inhibitor
0.145	0.084	Pyruvate carboxylase inhibitor
0.157	0.096	ADP-ribosylarginine hydrolase inhibitor
0.15	0.089	3-Hydroxybenzoate 4-monooxygenase inhibitor
0.128	0.068	Glutamate-1-semialdehyde 2,1-aminomutase inhibitor
0.098	0.038	12-Lipoxygenase inhibitor
0.121	0.062	D-lactate dehydrogenase (cytochrome) inhibitor
0.086	0.027	MAO A inhibitor
0.067	0.007	Aldehyde dehydrogenase 1 substrate
0.129	0.07	Pectate lyase inhibitor
0.113	0.054	Aerobactin synthase inhibitor
0.087	0.028	Glycine transporter 2 inhibitor
0.12	0.061	3-Hydroxyacyl-CoA dehydrogenase inhibitor
0.247	0.188	Botulin neurotoxin A light chain inhibitor
0.218	0.16	FMO3 substrate
0.167	0.109	UGT2B28 substrate
0.134	0.076	Alcohol dehydrogenase inhibitor
0.113	0.056	6-Methylsalicylate decarboxylase inhibitor
0.161	0.104	Magnesium-protoporphyrin IX monomethyl ester (oxidative) cyclase inhibitor
0.176	0.119	Salicylate 1-monooxygenase inhibitor
0.087	0.03	Hydroperoxide dehydratase inhibitor
0.132	0.076	MDM2 inhibitor
0.214	0.158	P-benzoquinone reductase (NADPH) inhibitor
0.109	0.054	Malonate-semialdehyde dehydrogenase inhibitor
0.094	0.038	Succinate-semialdehyde dehydrogenase inhibitor
0.082	0.027	MAO B inhibitor
0.133	0.077	Hippurate hydrolase inhibitor
0.129	0.074	Glycine receptor agonist
0.082	0.027	Kainate receptor 1 agonist
0.163	0.108	Serine-pyruvate transaminase inhibitor
0.123	0.068	2,5-Dihydroxypyridine 5,6-dioxygenase inhibitor
0.14	0.086	Vomilenine glucosyltransferase inhibitor
0.1	0.045	Cysteine transaminase inhibitor
0.205	0.15	Hematopoietic inhibitor
0.139	0.084	Inulinase inhibitor
0.219	0.165	Cystic fibrosis treatment
0.123	0.069	Glucosamine-6-phosphate deaminase inhibitor
0.139	0.086	Nuclease inhibitor
0.142	0.088	N-Carbamoyl-D-amino acid hydrolase inhibitor
0.151	0.097	Guanidinoacetase inhibitor
0.104	0.052	NOS3 expression enhancer
0.148	0.096	Glyoxylate reductase (NADP+) inhibitor
0.115	0.063	Endo-1,4-beta-xylanase inhibitor
0.098	0.046	Fructuronate reductase inhibitor
0.098	0.046	Tagaturonate reductase inhibitor
0.119	0.067	Mevalonate kinase inhibitor
0.088	0.036	3-Dehydroquinate dehydratase inhibitor
0.146	0.094	2,3-Dihydroxyindole 2,3-dioxygenase inhibitor
0.072	0.021	Heme oxygenase stimulant
0.129	0.079	2-Oxoglutarate decarboxylase inhibitor
0.117	0.066	(R)-limonene 6-monooxygenase inhibitor
0.085	0.035	Protein kinase B stimulant
0.115	0.065	Serine 3-dehydrogenase inhibitor
0.086	0.036	DNA methylase inhibitor
0.053	0.003	Progesterone receptor B1 antagonist
0.078	0.028	Dynamin GTPase inhibitor
0.157	0.107	N-acetyllactosaminide beta-1,3-N-acetylglucosaminyltransferase inhibitor
0.115	0.066	Pectin lyase inhibitor
0.12	0.071	4,5-Dihydroxyphthalate decarboxylase inhibitor
0.113	0.064	Asparaginase inhibitor
0.189	0.14	Cathepsin T inhibitor
0.12	0.071	Cysteine-S-conjugate beta-lyase inhibitor
0.081	0.032	L lactate dehydrogenase inhibitor
0.133	0.085	Magnesium-protoporphyrin IX methyltransferase inhibitor
0.128	0.079	Beta-cyclopiazonate dehydrogenase inhibitor
0.118	0.07	Alpha-pinene-oxide decyclase inhibitor
0.11	0.062	D-arabinonolactone oxidase inhibitor
0.173	0.125	Diamine N-acetyltransferase inhibitor
0.096	0.048	4-Carboxymethyl-4-methylbutenolide mutase inhibitor
0.115	0.067	Choloylglycine hydrolase inhibitor
0.152	0.104	Sedoheptulose-bisphosphatase inhibitor
0.103	0.055	Leukocyte elastase inhibitor
0.07	0.023	CYP2A5 inhibitor
0.144	0.096	Alkylglycerone-phosphate synthase inhibitor
0.098	0.051	Capillary fragility treatment
0.052	0.005	Elastase 2 inhibitor
0.15	0.104	Glutathione peroxidase inhibitor
0.16	0.114	Urate-ribonucleotide phosphorylase inhibitor
0.081	0.035	Prostaglandin D2 agonist
0.143	0.098	CYP2B1 substrate
0.183	0.137	Coccolysin inhibitor
0.139	0.093	4-Hydroxybenzoate nonaprenyltransferase inhibitor
0.058	0.012	NADPH oxidoreductase inhibitor
0.162	0.116	CYP2A3 substrate
0.136	0.091	GABA C receptor antagonist
0.093	0.047	2-Methyleneglutarate mutase inhibitor
0.082	0.037	Lactate-malate transhydrogenase inhibitor
0.116	0.071	Riboflavin phosphotransferase inhibitor
0.068	0.023	Histone deacetylase stimulant
0.068	0.023	Histone deacetylase SIRT1 stimulant
0.106	0.061	Chloramphenicol O-acetyltransferase inhibitor
0.15	0.106	Antiparkinsonian, tremor relieving
0.178	0.133	Linoleoyl-CoA desaturase inhibitor
0.113	0.069	Trimethyllysine dioxygenase inhibitor
0.073	0.029	Corticotropin releasing factor antagonist
0.139	0.095	Glutamate (mGluR5) agonist
0.058	0.014	Benzodiazepine antagonist
0.109	0.065	Histidine decarboxylase inhibitor
0.126	0.083	5 Hydroxytryptamine 2A agonist
0.191	0.147	CYP2B11 substrate
0.185	0.141	5 Hydroxytryptamine 2B agonist
0.083	0.04	Sulfinoalanine decarboxylase inhibitor
0.122	0.078	Thiamine-phosphate kinase inhibitor
0.071	0.028	1-Alkyl-2-acetylglycerol O-acyltransferase inhibitor
0.126	0.083	Cerebroside-sulfatase inhibitor
0.127	0.084	Dolichyl-phosphate beta-D-mannosyltransferase inhibitor
0.148	0.105	Glucuronate isomerase inhibitor
0.193	0.15	Undecaprenyl-phosphate mannosyltransferase inhibitor
0.074	0.031	3-Methyl-2-oxobutanoate dehydrogenase (lipoamide) inhibitor
0.109	0.067	Glucosamine-1-phosphate N-acetyltransferase inhibitor
0.101	0.059	Thermomycolin inhibitor
0.074	0.032	Thromboxane A2 antagonist
0.117	0.075	Xanthine oxidase inhibitor
0.173	0.131	Antihematotoxic
0.159	0.117	Galactolipase inhibitor
0.116	0.074	Beta lactamase inhibitor
0.078	0.037	L-lactate dehydrogenase (cytochrome) inhibitor
0.098	0.057	Glycine transaminase inhibitor
0.085	0.044	Urocanate hydratase inhibitor
0.121	0.08	Antithyroid
0.117	0.076	Protein-glucosylgalactosylhydroxylysine glucosidase inhibitor
0.131	0.091	Sphingosine 1-phosphate receptor 4 antagonist
0.118	0.079	L-iduronidase inhibitor
0.106	0.067	Aspartate racemase inhibitor
0.07	0.031	Plasminogen activator stimulant
0.083	0.044	Beta 1 adrenoreceptor agonist
0.165	0.126	Gamma-D-Glutamyl-meso-diaminopimelate peptidase inhibitor
0.107	0.069	Demethylsterigmatocystin 6-O-methyltransferase inhibitor
0.141	0.103	1,4-Alpha-glucan branching enzyme inhibitor
0.125	0.086	Cyclamate sulfohydrolase inhibitor
0.116	0.077	Sodium/bile acid cotransporter inhibitor
0.117	0.079	Myocardial ischemia treatment
0.103	0.064	Antispirochetal
0.204	0.165	Venom exonuclease inhibitor
0.048	0.01	Methionyl aminopeptidase inhibitor
0.157	0.119	Complement inhibitor
0.115	0.077	ErbB-1 antagonist
0.15	0.112	Cyclopentanone monooxygenase inhibitor
0.06	0.022	Antifungal (Pneumocystis)
0.159	0.121	Fibromyalgia syndrome treatment
0.199	0.161	Antiviral (Poxvirus)
0.133	0.096	Leucolysin inhibitor
0.114	0.077	2-Nitropropane dioxygenase inhibitor
0.161	0.124	Alpha-1,6-mannosyl-glycoprotein 4-beta-N-acetylglucosaminyltransferase inhibitor
0.112	0.075	Sulfate adenylyltransferase (ADP) inhibitor
0.115	0.078	O-acetylhomoserine aminocarboxypropyltransferase inhibitor
0.114	0.077	Carnitine 3-dehydrogenase inhibitor
0.072	0.035	Leukotriene C antagonist
0.067	0.03	Hyperparathyroidism treatment
0.091	0.055	Deoxyribonuclease (pyrimidine dimer) inhibitor
0.122	0.086	Iron-cytochrome-c reductase inhibitor
0.184	0.148	CYP2B2 substrate
0.194	0.157	Ophthalmic drug
0.067	0.031	Leukotriene B4 antagonist
0.102	0.066	Phosphoglycerate mutase inhibitor
0.075	0.039	Fatty acid synthase inhibitor
0.19	0.154	Adrenaline release stimulant
0.105	0.07	Guanidinodeoxy-scyllo-inositol-4-phosphatase inhibitor
0.179	0.144	Cholestanetriol 26-monooxygenase inhibitor
0.083	0.048	L-fuconate dehydratase inhibitor
0.095	0.06	2-Dehydropantolactone reductase (A-specific) inhibitor
0.131	0.096	Dimethylallyltranstransferase inhibitor
0.13	0.095	Bile-salt sulfotransferase inhibitor
0.117	0.082	Acylphosphatase inhibitor
0.102	0.068	L-ascorbate peroxidase inhibitor
0.123	0.088	Ganglioside galactosyltransferase inhibitor
0.042	0.007	Phenylpyruvate tautomerase inhibitor
0.045	0.011	Nitric oxide donor
0.099	0.064	Glyceraldehyde-3-phosphate dehydrogenase (NADP+) inhibitor
0.171	0.137	Follicle-stimulating hormone agonist
0.17	0.136	Yeast ribonuclease inhibitor
0.066	0.033	Lipocortins synthesis agonist
0.074	0.041	NMDA receptor glycine site agonist
0.13	0.097	IgA-specific metalloendopeptidase inhibitor
0.073	0.04	4-Hydroxybenzoate decarboxylase inhibitor
0.158	0.124	Histidinol-phosphatase inhibitor
0.118	0.085	Polyamine oxidase inhibitor
0.064	0.031	Tannase inhibitor
0.073	0.04	Polo-like kinase-1 inhibitor
0.082	0.05	Anticholelithogenic
0.13	0.098	Sphinganine-1-phosphate aldolase inhibitor
0.097	0.065	Ribitol 2-dehydrogenase inhibitor
0.131	0.099	Tryptophan transaminase inhibitor
0.101	0.069	D-Ornithine 4,5-aminomutase inhibitor
0.1	0.068	Cyclooxygenase 1 substrate
0.178	0.146	Phosphatidylcholine-sterol O-acyltransferase inhibitor
0.153	0.121	Indoleacetaldoxime dehydratase inhibitor
0.106	0.075	Carboxylesterase inhibitor
0.087	0.055	Antihypertriglyceridemic
0.137	0.105	Sterol 3-beta-glucosyltransferase inhibitor
0.096	0.065	Glutamate decarboxylase inhibitor
0.085	0.054	Peroxisome proliferator-activated receptor gamma antagonist
0.105	0.074	Glucarate dehydratase inhibitor
0.134	0.103	Tumour necrosis factor antagonist
0.072	0.041	Glutathione reductase stimulant
0.072	0.041	Glutathione reductase (NADPH) stimulant
0.116	0.086	Beta-alanine-pyruvate transaminase inhibitor
0.116	0.086	Galactose 1-dehydrogenase (NADP+) inhibitor
0.14	0.109	Acetylornithine deacetylase inhibitor
0.098	0.068	1-Aminocyclopropane-1-carboxylate deaminase inhibitor
0.127	0.097	Alkene monooxygenase inhibitor
0.076	0.046	CYP2C2 substrate
0.079	0.049	Amino-acid racemase inhibitor
0.099	0.069	Amyloid beta aggregation inhibitor
0.105	0.076	Serine-phosphoethanolamine synthase inhibitor
0.104	0.074	L-lysine 6-transaminase inhibitor
0.117	0.088	Ferredoxin-NADP+ reductase inhibitor
0.288	0.26	Proteasome ATPase inhibitor
0.091	0.062	CYP2B4 substrate
0.192	0.163	Choline-phosphate cytidylyltransferase inhibitor
0.097	0.069	Cytochrome-c3 hydrogenase inhibitor
0.132	0.104	Histone deacetylase SIRT1 inhibitor
0.1	0.072	Sarcosine oxidase inhibitor
0.146	0.118	Phenylalanine(histidine) transaminase inhibitor
0.089	0.062	2-Hydroxy-3-oxopropionate reductase inhibitor
0.042	0.014	Dopamine precursors
0.068	0.041	Phosphodiesterase IV inhibitor
0.289	0.262	Kidney function stimulant
0.121	0.094	Methylaspartate ammonia-lyase inhibitor
0.143	0.116	Atrolysin A inhibitor
0.082	0.056	Guanidinobutyrase inhibitor
0.078	0.052	Epoxide hydrolase substrate
0.225	0.199	Alcohol O-acetyltransferase inhibitor
0.132	0.106	Maltose-transporting ATPase inhibitor
0.065	0.038	Linoleate isomerase inhibitor
0.117	0.091	Histone deacetylase class III inhibitor
0.094	0.068	Monocarboxylic acid transporter inhibitor
0.094	0.068	Monocarboxylic acid transporter 1 inhibitor
0.04	0.014	Vitamin K-like
0.101	0.075	Aspartyl aminopeptidase inhibitor
0.084	0.058	Guanidinopropionase inhibitor
0.115	0.089	Sulfur dioxygenase inhibitor
0.147	0.121	Prenyl-diphosphatase inhibitor
0.1	0.074	Phenylalanine 4-hydroxylase inhibitor
0.06	0.035	Stipitatonate decarboxylase inhibitor
0.183	0.158	Antitoxic
0.07	0.044	Anesthetic inhalation
0.093	0.067	HIV-1 integrase (Overall Integration) inhibitor
0.09	0.065	SULT1A3 substrate
0.072	0.047	4-Hydroxy-4-methyl-2-oxoglutarate aldolase inhibitor
0.115	0.09	Acylglycerone-phosphate reductase inhibitor
0.061	0.035	Procollagen glucosyltransferase inhibitor
0.148	0.123	Antiosteoporotic
0.046	0.021	Antimitotic, Podophyllotoxin-like
0.204	0.18	Antineoplastic (pancreatic cancer)
0.088	0.063	Dichloromuconate cycloisomerase inhibitor
0.106	0.081	Carnitine dehydratase inhibitor
0.113	0.089	Protein-tyrosine sulfotransferase inhibitor
0.078	0.053	3-Oxoacyl-[acyl-carrier-protein] synthase inhibitor
0.097	0.073	2-Nitrophenol 2-monooxygenase inhibitor
0.082	0.058	Phosphatidylglycerol-membrane-oligosaccharide glycerophosphotransferase inhibitor
0.085	0.061	Proline dehydrogenase inhibitor
0.132	0.108	Phosphatidate phosphatase inhibitor
0.108	0.084	Narcotic antagonist
0.144	0.12	GST M1-1 substrate
0.043	0.02	Protocatechuate 4,5-dioxygenase inhibitor
0.043	0.02	Peptidyl-prolyl cis-trans isomerase inhibitor
0.121	0.098	Acetylenecarboxylate hydratase inhibitor
0.309	0.285	Antiischemic, cerebral
0.043	0.019	Kainate receptor agonist
0.063	0.04	Oxaloacetate tautomerase inhibitor
0.087	0.064	Glycerophosphocholine cholinephosphodiesterase inhibitor
0.074	0.051	Maleate hydratase inhibitor
0.038	0.015	Postcoital contraceptive
0.069	0.046	Lactaldehyde dehydrogenase inhibitor
0.053	0.03	Aromatase inhibitor
0.167	0.144	Nardilysin inhibitor
0.051	0.029	Heparanase inhibitor
0.11	0.089	Atrolysin C inhibitor
0.057	0.035	Aryl hydrocarbon receptor antagonist
0.067	0.046	Long-chain-fatty-acid-CoA ligase inhibitor
0.085	0.063	D-stereospecific aminopeptidase inhibitor
0.071	0.05	Sphingosine kinase inhibitor
0.095	0.073	Estrogen antagonist
0.145	0.124	Metallocarboxypeptidase D inhibitor
0.063	0.042	Erythro-3-hydroxyaspartate ammonia-lyase inhibitor
0.091	0.07	Gluconate dehydratase inhibitor
0.063	0.042	Aldose reductase inhibitor
0.151	0.13	Catalase stimulant
0.147	0.126	(S)-3-amino-2-methylpropionate transaminase inhibitor
0.131	0.111	Acetylspermidine deacetylase inhibitor
0.1	0.08	Cytidine deaminase inhibitor
0.064	0.044	Protein-tyrosine phosphatase 2C inhibitor
0.109	0.089	Estradiol 17alpha-dehydrogenase inhibitor
0.033	0.014	Dihydrofolate reductase inhibitor
0.093	0.073	Omega-amidase inhibitor
0.069	0.049	L-3-cyanoalanine synthase inhibitor
0.025	0.006	Urotensin II agonist
0.055	0.036	Aldehyde dehydrogenase 1A2 inhibitor
0.13	0.112	Hydroxymethylbilane synthase inhibitor
0.102	0.084	Galacturan 1,4-alpha-galacturonidase inhibitor
0.078	0.06	Peptidylglycine monooxygenase inhibitor
0.091	0.073	Leukotriene E4 antagonist
0.075	0.057	Peroxisome proliferator-activated receptor antagonist
0.05	0.032	4-Hydroxyphenylacetate 1-monooxygenase inhibitor
0.025	0.007	Prostaglandin A1 agonist
0.113	0.095	Lipotropic
0.08	0.062	Heat shock protein 70 antagonist
0.047	0.029	Elastase inhibitor
0.123	0.106	Mitochondrial intermediate peptidase inhibitor
0.094	0.076	Glutamate N-acetyltransferase inhibitor
0.129	0.111	Serratia marcescens nuclease inhibitor
0.096	0.079	Glutathione synthase inhibitor
0.107	0.09	5 Hydroxytryptamine 4A antagonist
0.127	0.11	Aldehyde oxidase substrate
0.063	0.046	Hot flush treatment
0.12	0.103	Phenylalanine racemase (ATP-hydrolysing) inhibitor
0.075	0.059	2-Methylcitrate dehydratase inhibitor
0.105	0.089	Malate-CoA ligase inhibitor
0.128	0.112	Oxalate oxidase inhibitor
0.119	0.103	Testosterone 17beta-dehydrogenase inhibitor
0.123	0.107	(S)-3-hydroxyacid ester dehydrogenase inhibitor
0.17	0.154	Immunostimulant
0.18	0.165	Albendazole monooxygenase inhibitor
0.027	0.011	Benzodiazepine receptor peripheral-type antagonist
0.11	0.094	Tryptophan 2-monooxygenase inhibitor
0.047	0.032	Microtubule stabilization
0.079	0.065	Saccharopine dehydrogenase (NAD+, L-glutamate-forming) inhibitor
0.051	0.036	Propionate CoA-transferase inhibitor
0.094	0.08	Polynucleotide adenylyltransferase inhibitor
0.026	0.012	Dihydrofolate reductase (Mycobacterium avium) inhibitor
0.084	0.07	Arylformamidase inhibitor
0.08	0.066	Alcohol oxidase inhibitor
0.118	0.104	Urolithiasis treatment
0.064	0.051	H+/K+-transporting ATPase inhibitor
0.04	0.026	Dichloromethane dehalogenase inhibitor
0.114	0.101	Isoquinoline 1-oxidoreductase inhibitor
0.085	0.071	Benzaldehyde dehydrogenase (NAD+) inhibitor
0.054	0.041	MAP-kinase-activated kinase 1 inhibitor
0.127	0.113	Pyridoxine 4-oxidase inhibitor
0.137	0.124	Smooth muscle myosin light chain kinase inhibitor
0.106	0.093	Antineoplastic (lymphocytic leukemia)
0.193	0.18	Antineoplastic (bone cancer)
0.174	0.161	Vascular (periferal) disease treatment
0.076	0.063	Ribulose-bisphosphate carboxylase inhibitor
0.101	0.088	Isovaleryl-CoA dehydrogenase inhibitor
0.082	0.069	D-proline reductase (dithiol) inhibitor
0.053	0.04	D-Serine ammonia-lyase inhibitor
0.052	0.04	Retinoid X alpha receptor agonist
0.068	0.056	2-Pyrocatechuate decarboxylase inhibitor
0.039	0.027	DNA directed RNA polymerase stimulant
0.123	0.112	Glutamate synthase (ferredoxin) inhibitor
0.064	0.052	UDP-glucose 6-dehydrogenase inhibitor
0.11	0.098	Gingipain R inhibitor
0.015	0.004	Histone acetylation inducer
0.132	0.121	Dynein ATPase inhibitor
0.084	0.074	Poly(3-hydroxybutyrate) depolymerase inhibitor
0.096	0.086	Histone deacetylase SIRT2 inhibitor
0.012	0.001	Fas antagonist
0.173	0.162	Transcription factor STAT3 inhibitor
0.176	0.166	Glutaminyl-peptide cyclotransferase inhibitor
0.048	0.038	Aminoacyl-tRNA hydrolase inhibitor
0.039	0.029	Carbonic anhydrase XIV inhibitor
0.075	0.065	Muconate cycloisomerase inhibitor
0.093	0.083	Glycopeptide alpha-N-acetylgalactosaminidase inhibitor
0.07	0.06	TTK protein kinase inhibitor
0.092	0.082	Heme oxygenase inhibitor
0.069	0.059	Beta-N-acetylhexosaminidase inhibitor
0.084	0.075	Aspartate transaminase inhibitor
0.024	0.014	Retinoic acid receptor agonist
0.047	0.038	1,3-Beta-glucan synthase inhibitor
0.034	0.024	CYP4F8 substrate
0.066	0.057	(S)-2-Methylmalate dehydratase inhibitor
0.061	0.052	Branched-chain-amino-acid transaminase inhibitor
0.255	0.246	Nicotinic alpha2beta2 receptor antagonist
0.097	0.089	2-Aminoadipate transaminase inhibitor
0.062	0.053	Factor XIa inhibitor
0.079	0.071	Chelator
0.115	0.107	(R,R)-butanediol dehydrogenase inhibitor
0.045	0.037	Protein 50S ribosomal subunit inhibitor
0.163	0.155	Antineoplastic alkaloid
0.152	0.144	Lipocortins synthesis antagonist
0.092	0.084	Glycoprotein-fucosylgalactoside alpha-N-acetylgalactosaminyltransferase inhibitor
0.033	0.025	VCAM-1 antagonist
0.192	0.185	Cytochrome-b5 reductase inhibitor
0.106	0.099	Glycosylphosphatidylinositol diacylglycerol-lyase inhibitor
0.021	0.013	Prostaglandin E1 agonist
0.061	0.054	Alpha-L-rhamnosidase inhibitor
0.033	0.026	VCAM antagonist
0.056	0.049	Quinate 5-dehydrogenase inhibitor
0.084	0.077	D-glutamate oxidase inhibitor
0.064	0.058	3(or 17)alpha-hydroxysteroid dehydrogenase inhibitor
0.108	0.101	Endo-1,3(4)-beta-glucanase inhibitor
0.073	0.067	Isocitrate lyase inhibitor
0.086	0.08	Trehalose-phosphatase inhibitor
0.103	0.097	Pyruvate dehydrogenase inhibitor
0.068	0.062	Falcipain inhibitor
0.068	0.062	Falcipain 2 inhibitor
0.071	0.065	Phosphoenolpyruvate carboxykinase (diphosphate) inhibitor
0.06	0.055	Fumarylacetoacetase inhibitor
0.08	0.074	Lysine decarboxylase inhibitor
0.07	0.064	Argininosuccinate lyase inhibitor
0.011	0.005	Antibiotic Isocephem-like
0.103	0.098	N-carbamoyl-L-amino-acid hydrolase inhibitor
0.228	0.222	(R)-6-hydroxynicotine oxidase inhibitor
0.034	0.029	Dihydrofolate reductase (Toxoplasma gondii) inhibitor
0.143	0.138	Chaperonin ATPase inhibitor
0.12	0.114	Choline-sulfatase inhibitor
0.079	0.074	Hair growth stimulant
0.151	0.146	Carnitinamidase inhibitor
0.124	0.119	2,4-Dichlorophenol 6-monooxygenase inhibitor
0.039	0.034	Leukotriene C4 antagonist
0.061	0.057	CYP24 inhibitor
0.148	0.143	CYP2A2 substrate
0.067	0.063	Isoamylase inhibitor
0.081	0.077	Acetolactate synthase inhibitor
0.114	0.11	Penicillopepsin inhibitor
0.116	0.112	Tardive dyskinesia treatment
0.012	0.008	Antiviral (Herpesvirus 3, Human)
0.103	0.099	Thiol S-methyltransferase inhibitor
0.115	0.111	2-Acylglycerol O-acyltransferase inhibitor
0.018	0.014	Dihydrofolate reductase (Pneumocystis carinii) inhibitor
0.173	0.17	Skeletal muscle relaxant
0.013	0.01	Protein glycation inhibitor
0.058	0.054	Dextransucrase inhibitor
0.04	0.036	Actin depolymerization stimulant
0.05	0.047	Estradiol 17 beta dehydrogenase inhibitor
0.077	0.074	PRL phosphatase inhibitor
0.099	0.096	NADPH oxidase inhibitor
0.013	0.011	Protein-arginine N-methyltransferase inhibitor
0.157	0.155	N-methylhydantoinase (ATP-hydrolysing) inhibitor
0.09	0.088	L-galactonolactone oxidase inhibitor
0.032	0.03	Squalene synthetase inhibitor
0.127	0.125	N-acetylneuraminate 4-O-acetyltransferase inhibitor
0.081	0.079	Beta-N-acetylgalactosaminidase inhibitor
0.061	0.059	Endonuclease (influenza) inhibitor
0.092	0.091	Lactaldehyde reductase (NADPH) inhibitor
0.064	0.063	High-mannose-oligosaccharide beta-1,4-N-acetylglucosaminyltransferase inhibitor
0.18	0.179	CYP2C3 substrate
0.097	0.096	Glycogen (starch) synthase inhibitor
0.083	0.082	Heat shock protein antagonist
0.084	0.083	Allantoicase inhibitor
0.041	0.04	Enoyl-[acyl-carrier-protein] reductase (NADH) inhibitor
0.152	0.152	Antineoplastic (sarcoma)
0.072	0.071	Thromboxane antagonist
0.045	0.044	UGT2B20 substrate
0.151	0.15	Cellulose 1,4-beta-cellobiosidase inhibitor
0.032	0.031	Leukotriene D4 antagonist

## Sheet: ALPHA AMYL CINNAMALDEHYDE
Prediction of Activity				Possible adverse & toxic effects
Pa	Pi	Activity		Pa	Pi	Activity
0.927	0.003	CYP2J substrate		0.893	0.007	Shivering
0.894	0.006	Polyporopepsin inhibitor		0.82	0.003	Skin irritation, moderate
0.889	0.005	Pro-opiomelanocortin converting enzyme inhibitor		0.821	0.004	Skin irritation, high
0.886	0.005	Feruloyl esterase inhibitor		0.803	0.004	Eye irritation, weak
0.881	0.002	Alkylglycerone-phosphate synthase inhibitor		0.814	0.034	Twitching
0.881	0.004	GST A substrate		0.767	0.004	Skin irritative effect
0.861	0.002	Glutarate-semialdehyde dehydrogenase inhibitor		0.748	0.016	Dyspnea
0.865	0.008	Sugar-phosphatase inhibitor		0.73	0.007	Irritation
0.86	0.003	All-trans-retinyl-palmitate hydrolase inhibitor		0.729	0.015	Non mutagenic, Salmonella
0.857	0.003	Amine dehydrogenase inhibitor		0.717	0.006	Eye irritation, high
0.851	0.005	Fucosterol-epoxide lyase inhibitor		0.734	0.025	Neurotoxic
0.855	0.015	Ubiquinol-cytochrome-c reductase inhibitor		0.711	0.005	Skin irritation, corrasive
0.843	0.005	Superoxide dismutase inhibitor		0.726	0.025	Multiple organ failure
0.831	0.001	Aldehyde dehydrogenase 2 substrate		0.702	0.004	Skin irritation, weak
0.836	0.013	Alkenylglycerophosphocholine hydrolase inhibitor		0.712	0.04	Pure red cell aplasia
0.825	0.002	BRAF expression inhibitor		0.683	0.018	Hypomagnesemia
0.833	0.011	Mucomembranous protector		0.69	0.038	Toxic, respiration
0.817	0.004	Gluconate 5-dehydrogenase inhibitor		0.674	0.038	Hyperglycemic
0.814	0.003	Cyclomaltodextrinase inhibitor		0.662	0.036	Occult bleeding
0.814	0.005	Bisphosphoglycerate phosphatase inhibitor		0.63	0.01	Lacrimal secretion stimulant
0.813	0.004	3-Hydroxybenzoate 6-monooxygenase inhibitor		0.644	0.044	Hypercholesterolemic
0.805	0.007	Carboxypeptidase Taq inhibitor		0.616	0.022	Gastrointestinal disturbance
0.808	0.012	CYP2J2 substrate		0.627	0.038	Postural (orthostatic) hypotension
0.798	0.006	IgA-specific serine endopeptidase inhibitor		0.62	0.035	Allergic contact dermatitis
0.799	0.008	Pullulanase inhibitor		0.602	0.017	Acneiform eruption
0.795	0.005	Acetylesterase inhibitor		0.587	0.022	Adrenal cortex hypoplasia
0.805	0.019	Acrocylindropepsin inhibitor		0.609	0.052	Gastrointestinal hemorrhage
0.805	0.019	Chymosin inhibitor		0.568	0.019	Spermicide
0.805	0.019	Saccharopepsin inhibitor		0.562	0.02	Demyelination
0.79	0.005	Limulus clotting factor B inhibitor		0.579	0.038	Fibrosis, interstitial
0.796	0.013	Glucose oxidase inhibitor		0.549	0.009	Eye irritation, moderate
0.811	0.03	Aspulvinone dimethylallyltransferase inhibitor		0.581	0.042	Ototoxicity
0.791	0.014	Taurine dehydrogenase inhibitor		0.563	0.042	Pseudoporphyria
0.781	0.004	D-lactaldehyde dehydrogenase inhibitor		0.576	0.063	Diarrhea
0.789	0.014	Protein-glutamate methylesterase inhibitor		0.567	0.054	Inflammation
0.787	0.02	Methylenetetrahydrofolate reductase (NADPH) inhibitor		0.56	0.048	Acidosis, metabolic
0.771	0.005	Urethanase inhibitor		0.577	0.074	Reproductive dysfunction
0.795	0.036	Phobic disorders treatment		0.544	0.044	Parkinsonism
0.781	0.03	Testosterone 17beta-dehydrogenase (NADP+) inhibitor		0.513	0.025	Sensitization
0.763	0.013	Alkylacetylglycerophosphatase inhibitor		0.563	0.076	Conjunctivitis
0.749	0.008	Cutinase inhibitor		0.535	0.053	Apnea
0.75	0.01	Phosphatidylcholine-retinol O-acyltransferase inhibitor		0.552	0.071	Psychoses
0.779	0.041	CYP2C12 substrate		0.53	0.052	Cataract
0.742	0.005	Phenol O-methyltransferase inhibitor		0.51	0.032	Urine discoloration
0.746	0.009	Macrophage colony stimulating factor agonist		0.504	0.033	Fatty liver
0.736	0.004	Oxygen scavenger		0.552	0.082	Ulcer, aphthous
0.736	0.008	Limulus clotting factor C inhibitor		0.548	0.083	Nail discoloration
0.725	0.004	Di-trans,poly-cis-decaprenylcistransferase inhibitor		0.526	0.079	Asthma
0.74	0.021	Acylcarnitine hydrolase inhibitor		0.469	0.024	Hypocalcaemic
0.723	0.004	Beta-mannosidase inhibitor		0.503	0.059	Hypothermic
0.721	0.002	TRPA1 agonist		0.507	0.07	Hematemesis
0.717	0.003	Dolichyl-phosphatase inhibitor		0.507	0.078	Toxic
0.732	0.021	Glutamyl endopeptidase II inhibitor		0.47	0.046	Visual acuity impairment
0.718	0.008	Glucan 1,4-alpha-maltotriohydrolase inhibitor		0.529	0.116	Neutrophilic dermatosis (Sweet's syndrome)
0.715	0.005	L-glucuronate reductase inhibitor		0.433	0.029	Bullous pemphigoid
0.728	0.021	Sphinganine kinase inhibitor		0.457	0.055	Embryotoxic
0.721	0.015	Exoribonuclease II inhibitor		0.485	0.083	Hepatotoxic
0.707	0.008	Poly(alpha-L-guluronate) lyase inhibitor		0.486	0.088	Extrapyramidal effect
0.71	0.014	Lysine 2,3-aminomutase inhibitor		0.421	0.027	Carcinogenic, mouse, female
0.699	0.004	GST M substrate		0.466	0.074	Hyperthermic
0.712	0.018	Arginine 2-monooxygenase inhibitor		0.471	0.082	Ataxia
0.7	0.008	IgA-specific metalloendopeptidase inhibitor		0.448	0.064	Endocrine disruptor
0.696	0.006	Allyl-alcohol dehydrogenase inhibitor		0.426	0.046	Ulcer, peptic
0.696	0.007	Endopeptidase So inhibitor		0.434	0.061	Teratogen
0.706	0.02	Fibrinolytic		0.415	0.046	Methemoglobinemia
0.692	0.006	Poly(beta-D-mannuronate) lyase inhibitor		0.481	0.113	Fibrillation, atrial
0.698	0.013	Electron-transferring-flavoprotein dehydrogenase inhibitor		0.468	0.107	Excitability
0.686	0.002	Deoxyribose-phosphate aldolase inhibitor		0.452	0.093	Edema
0.688	0.005	Aldehyde dehydrogenase (NADP+) inhibitor		0.466	0.109	Dermatitis
0.682	0.003	Trans-pentaprenyltranstransferase inhibitor		0.387	0.033	Carcinogenic, mouse
0.674	0.002	Aldehyde ferredoxin oxidoreductase inhibitor		0.409	0.056	Pulmonary edema
0.671	0.006	H+-exporting ATPase inhibitor		0.428	0.079	Weight gain
0.674	0.011	HMOX1 expression enhancer		0.451	0.105	Ocular toxicity
0.681	0.019	Venombin AB inhibitor		0.401	0.056	Ulceration
0.67	0.008	Cathepsin T inhibitor		0.414	0.069	Porphyria
0.669	0.007	CYP2F1 substrate		0.433	0.09	Respiratory failure
0.688	0.025	5-O-(4-coumaroyl)-D-quinate 3'-monooxygenase inhibitor		0.356	0.016	Genotoxic
0.685	0.022	Protein-disulfide reductase (glutathione) inhibitor		0.449	0.113	Drowsiness
0.667	0.005	GST P substrate		0.443	0.113	Hematotoxic
0.67	0.009	N-formylmethionyl-peptidase inhibitor		0.374	0.051	Ulcer, gastric
0.677	0.017	Peptide agonist		0.408	0.089	Splenomegaly
0.685	0.026	Fusarinine-C ornithinesterase inhibitor		0.333	0.014	Mutagenic
0.66	0.009	Xylan endo-1,3-beta-xylosidase inhibitor		0.452	0.136	Withdrawal
0.674	0.025	Ribulose-phosphate 3-epimerase inhibitor		0.33	0.013	Mutagenic, Salmonella
0.654	0.004	GST P1-1 substrate		0.374	0.063	Cleft palate
0.665	0.016	Polyamine-transporting ATPase inhibitor		0.391	0.082	Acidosis, lactic
0.664	0.017	Fatty-acyl-CoA synthase inhibitor		0.336	0.028	Carcinogenic, group 3
0.647	0.004	Pyruvate dehydrogenase (cytochrome) inhibitor		0.392	0.091	Torticollis
0.647	0.004	Trans-2-enoyl-CoA reductase (NAD+) inhibitor		0.396	0.098	Hematuria
0.66	0.017	Thioredoxin inhibitor		0.337	0.04	Carcinogenic, rat, male
0.651	0.01	MMP9 expression inhibitor		0.415	0.119	Galactorrhea
0.648	0.007	Anthranilate-CoA ligase inhibitor		0.324	0.036	Carcinogenic, rat, female
0.654	0.014	Preneoplastic conditions treatment		0.368	0.08	Hyperuricemia
0.652	0.012	Platelet aggregation stimulant		0.324	0.039	Carcinogenic, rat
0.648	0.009	Prostaglandin-A1 DELTA-isomerase inhibitor		0.411	0.128	Sleep disturbance
0.649	0.013	Prolyl aminopeptidase inhibitor		0.403	0.121	Acidosis
0.681	0.047	Membrane permeability inhibitor		0.317	0.039	Carcinogenic
0.641	0.007	Acylaminoacyl-peptidase inhibitor		0.395	0.121	Euphoria
0.659	0.025	Complement factor D inhibitor		0.365	0.092	Retroperitoneal fibrosis
0.661	0.029	Omptin inhibitor		0.318	0.049	Carcinogenic, group 1
0.645	0.015	Vasoprotector		0.315	0.052	Anemia, sideroblastic
0.628	0.002	Aldehyde dehydrogenase [NAD(P)+] inhibitor		0.354	0.099	Fasciculation
0.627	0.005	N-acetylneuraminate synthase inhibitor		0.391	0.14	Toxic, gastrointestinal
0.634	0.013	Alkenylglycerophosphoethanolamine hydrolase inhibitor		0.36	0.123	Anemia
0.639	0.02	Phosphatidylserine decarboxylase inhibitor		0.284	0.051	Carcinogenic, mouse, male
0.625	0.009	Leukotriene-B4 20-monooxygenase inhibitor		0.313	0.083	Miotic
0.633	0.021	CYP2B6 substrate		0.39	0.161	Hypotonia
0.616	0.004	Nitrile hydratase inhibitor		0.368	0.141	Weight loss
0.618	0.007	Uroporphyrinogen-III synthase inhibitor		0.349	0.133	Cholestasis
0.624	0.013	Peptide-N4-(N-acetyl-beta-glucosaminyl)asparagine amidase inhibitor		0.366	0.15	Respiratory impairment
0.612	0.004	Aminoacylase inhibitor		0.357	0.141	Myoclonus
0.616	0.009	Isopenicillin-N epimerase inhibitor		0.344	0.135	Allergic dermatitis
0.656	0.049	Chlordecone reductase inhibitor		0.24	0.033	Hypercalcaemic
0.622	0.015	CYP2A6 substrate		0.224	0.021	Pneumotoxic
0.637	0.031	Dehydro-L-gulonate decarboxylase inhibitor		0.385	0.188	Optic neuritis
0.636	0.036	Mucositis treatment		0.341	0.152	Behavioral disturbance
0.609	0.011	Phosphatidate phosphatase inhibitor		0.379	0.192	Optic neuropathy
0.602	0.006	Protein-Npi-phosphohistidine-sugar phosphotransferase inhibitor		0.197	0.012	Rubefacient
0.619	0.024	Dimethylargininase inhibitor		0.308	0.125	Dysphoria
0.655	0.062	Antieczematic		0.341	0.159	Toxic, vascular
0.621	0.028	JAK2 expression inhibitor		0.351	0.17	Depression
0.597	0.004	CYP4A substrate		0.338	0.157	Photoallergy dermatitis
0.611	0.019	Ecdysone 20-monooxygenase inhibitor		0.294	0.116	Thrombocytopoiesis inhibitor
0.632	0.041	TP53 expression enhancer		0.337	0.16	Cyanosis
0.594	0.005	Muscular dystrophy treatment		0.275	0.102	Vasopressor
0.607	0.018	CYP2A substrate		0.309	0.149	Muscle weakness
0.608	0.02	Methylamine-glutamate N-methyltransferase inhibitor		0.215	0.055	Hypertensive, ophthalmic
0.596	0.009	Plastoquinol-plastocyanin reductase inhibitor		0.235	0.077	Cytotoxic
0.593	0.005	Diamine N-acetyltransferase inhibitor		0.352	0.194	Bradycardic
0.605	0.018	Trimethylamine-oxide aldolase inhibitor		0.32	0.164	Akathisia
0.588	0.003	Carboxylate reductase inhibitor		0.278	0.126	QT interval prolongation
0.619	0.036	5 Hydroxytryptamine release stimulant		0.322	0.172	Anorexiant
0.604	0.024	Cl--transporting ATPase inhibitor		0.214	0.064	Zinc deficiency
0.582	0.003	Formaldehyde dehydrogenase inhibitor		0.309	0.165	Dyskinesia
0.605	0.026	Glucan endo-1,3-beta-D-glucosidase inhibitor		0.336	0.196	Weakness
0.58	0.004	Oxidizing agent		0.188	0.05	Abortion inducer
0.603	0.027	Nitrate reductase (cytochrome) inhibitor		0.336	0.199	Hepatitis
0.609	0.034	NADPH-cytochrome-c2 reductase inhibitor		0.214	0.082	Hypoglycemic
0.591	0.017	Chenodeoxycholoyltaurine hydrolase inhibitor		0.31	0.178	Glaucoma
0.582	0.008	Antiviral (Rhinovirus)		0.182	0.053	Carcinogenic, group 2B
0.585	0.013	3-Phytase inhibitor		0.334	0.206	Necrosis
0.59	0.019	Antisecretoric		0.241	0.115	Neuroleptic malignant syndrome
0.602	0.032	UDP-N-acetylglucosamine 4-epimerase inhibitor		0.312	0.189	Sneezing
0.572	0.004	Alkanal monooxygenase (FMN-linked) inhibitor		0.187	0.072	Carcinogenic, group 2A
0.575	0.006	Mannosyl-glycoprotein endo-beta-N-acetylglucosaminidase inhibitor		0.167	0.054	Telangiectasia
0.577	0.01	CYP4A11 substrate		0.296	0.192	Palpitation
0.58	0.014	Hydroxylamine oxidase inhibitor		0.303	0.202	Torsades de pointes
0.597	0.031	Cytoprotectant		0.288	0.195	Delirium
0.571	0.006	Oryzin inhibitor		0.264	0.173	Dependence
0.574	0.009	Sarcosine oxidase inhibitor		0.279	0.2	Keratopathy
0.577	0.016	Antiprotozoal (Leishmania)		0.21	0.136	Cardiodepressant
0.574	0.013	Carminative		0.217	0.152	Mydriatic
0.581	0.022	Leukopoiesis stimulant		0.099	0.038	Vesicant
0.581	0.024	Lipid metabolism regulator		0.237	0.182	Panic
0.559	0.005	Pediculicide		0.269	0.218	Urinary retention
0.566	0.013	Cyclohexyl-isocyanide hydratase inhibitor		0.263	0.215	Yawning
0.558	0.006	CYP2B1 substrate		0.226	0.184	Piloerection
0.588	0.035	Glutathione thiolesterase inhibitor		0.306	0.265	Nephrotic syndrome
0.557	0.004	Antiinflammatory, intestinal		0.268	0.23	Laryngospasm
0.564	0.014	Aspergillopepsin I inhibitor		0.268	0.236	Dystonia
0.555	0.006	Acetate kinase inhibitor		0.026	0.008	Uterine rupture
0.557	0.008	CYP2E1 inhibitor		0.253	0.237	Psychomotor impairment
0.568	0.019	CYP2B substrate		0.241	0.227	Tremor
0.558	0.009	Phenylacetate-CoA ligase inhibitor
0.572	0.027	Adenomatous polyposis treatment
0.553	0.01	Macrophage stimulant
0.554	0.012	Phosphatidylglycerophosphatase inhibitor
0.552	0.01	Transketolase inhibitor
0.565	0.026	CYP2C8 substrate
0.555	0.016	Arylmalonate decarboxylase inhibitor
0.563	0.025	Platelet adhesion inhibitor
0.552	0.015	5 Hydroxytryptamine uptake stimulant
0.539	0.003	Alcohol dehydrogenase substrate
0.546	0.011	Pancreatic elastase inhibitor
0.539	0.005	Glucan 1,4-beta-glucosidase inhibitor
0.562	0.03	Peptidyl-dipeptidase Dcp inhibitor
0.559	0.027	Aminobutyraldehyde dehydrogenase inhibitor
0.554	0.023	CYP2D16 substrate
0.545	0.013	Prenyl-diphosphatase inhibitor
0.539	0.008	Aminocarboxymuconate-semialdehyde decarboxylase inhibitor
0.549	0.019	Monodehydroascorbate reductase (NADH) inhibitor
0.544	0.014	GABA aminotransferase inhibitor
0.54	0.01	Polyneuridine-aldehyde esterase inhibitor
0.564	0.036	Gastrin inhibitor
0.542	0.014	2-Haloacid dehalogenase inhibitor
0.552	0.024	Mucinaminylserine mucinaminidase inhibitor
0.532	0.005	Pyruvate dehydrogenase (lipoamide) inhibitor
0.545	0.018	Antiinfective
0.529	0.005	Aldose reductase substrate
0.538	0.015	Opheline kinase inhibitor
0.538	0.015	Taurocyamine kinase inhibitor
0.525	0.005	Alpha-N-arabinofuranosidase inhibitor
0.556	0.036	Lipoprotein lipase inhibitor
0.539	0.02	Aspartate-ammonia ligase inhibitor
0.53	0.012	Gingipain K inhibitor
0.521	0.005	Farnesyltranstransferase inhibitor
0.521	0.006	Picornain 3C inhibitor
0.561	0.048	Benzoate-CoA ligase inhibitor
0.529	0.018	Enteropeptidase inhibitor
0.524	0.014	Carboxypeptidase D inhibitor
0.52	0.01	Glycerol-3-phosphate oxidase inhibitor
0.53	0.021	Steroid N-acetylglucosaminyltransferase inhibitor
0.586	0.077	Nicotinic alpha6beta3beta4alpha5 receptor antagonist
0.521	0.013	Beta-carotene 15,15'-monooxygenase inhibitor
0.587	0.078	Membrane integrity agonist
0.527	0.02	Dextranase inhibitor
0.577	0.072	Glycosylphosphatidylinositol phospholipase D inhibitor
0.516	0.011	Succinate-semialdehyde dehydrogenase [NAD(P)+] inhibitor
0.523	0.02	Reductant
0.536	0.034	Apoptosis agonist
0.504	0.003	Alpha-N-acetylgalactosaminidase inhibitor
0.508	0.008	Sclerosant
0.507	0.007	Flavin-containing monooxygenase inhibitor
0.518	0.018	Long-chain-aldehyde dehydrogenase inhibitor
0.502	0.004	Insecticide
0.506	0.011	2-Oxoglutarate decarboxylase inhibitor
0.505	0.01	Catalase inhibitor
0.533	0.039	Alkane 1-monooxygenase inhibitor
0.513	0.02	FMO1 substrate
0.498	0.006	Signal peptidase I inhibitor
0.509	0.018	CYP2E1 inducer
0.502	0.011	6-Pyruvoyltetrahydropterin synthase inhibitor
0.52	0.029	Sulfur reductase inhibitor
0.501	0.01	Levansucrase inhibitor
0.528	0.038	1,4-Lactonase inhibitor
0.493	0.004	CYP2C29 substrate
0.533	0.044	G-protein-coupled receptor kinase inhibitor
0.533	0.044	Beta-adrenergic receptor kinase inhibitor
0.503	0.014	Glycolate dehydrogenase inhibitor
0.514	0.025	Renal tissue kallikrein inhibitor
0.512	0.025	AR expression inhibitor
0.535	0.048	Phospholipid-translocating ATPase inhibitor
0.496	0.01	Peroxidase substrate
0.491	0.005	CYP2B10 substrate
0.491	0.005	Aldehyde dehydrogenase (NAD+) inhibitor
0.517	0.032	Aspartate-phenylpyruvate transaminase inhibitor
0.528	0.043	Chloride peroxidase inhibitor
0.489	0.004	L-lysine 6-transaminase inhibitor
0.492	0.012	Thiol protease inhibitor
0.515	0.035	L-glutamate oxidase inhibitor
0.5	0.021	Dolichyl-diphosphooligosaccharide-protein glycotransferase inhibitor
0.483	0.004	Alpha-glucuronidase inhibitor
0.545	0.069	Kidney function stimulant
0.507	0.031	CYP2B5 substrate
0.513	0.038	Biotinidase inhibitor
0.504	0.029	Antithrombotic
0.502	0.027	tRNA-pseudouridine synthase I inhibitor
0.498	0.024	2-Hydroxymuconate-semialdehyde hydrolase inhibitor
0.496	0.022	Simian immunodeficiency virus proteinase inhibitor
0.49	0.016	Mannose isomerase inhibitor
0.492	0.019	Undecaprenyl-phosphate mannosyltransferase inhibitor
0.499	0.027	Chitinase inhibitor
0.479	0.011	Alpha-N-acetylglucosaminidase inhibitor
0.485	0.017	Ethanolamine-phosphate cytidylyltransferase inhibitor
0.517	0.049	Glucan endo-1,6-beta-glucosidase inhibitor
0.497	0.029	Naphthalene 1,2-dioxygenase inhibitor
0.497	0.029	Ferredoxin-NAD+ reductase inhibitor
0.475	0.007	2-Nitropropane dioxygenase inhibitor
0.538	0.071	Pseudolysin inhibitor
0.531	0.065	Acute neurologic disorders treatment
0.506	0.042	CYP2C substrate
0.501	0.038	4-Nitrophenol 2-monooxygenase inhibitor
0.491	0.028	1-Alkylglycerophosphocholine O-acetyltransferase inhibitor
0.494	0.031	Mannan endo-1,4-beta-mannosidase inhibitor
0.475	0.015	Sphinganine-1-phosphate aldolase inhibitor
0.473	0.015	Leukotriene-C4 synthase inhibitor
0.48	0.022	Glucan 1,4-alpha-maltotetraohydrolase inhibitor
0.483	0.025	NADH kinase inhibitor
0.464	0.008	Lactate 2-monooxygenase inhibitor
0.488	0.032	Insulin promoter
0.505	0.05	27-Hydroxycholesterol 7alpha-monooxygenase inhibitor
0.494	0.039	Histamine release inhibitor
0.483	0.028	Tpr proteinase (Porphyromonas gingivalis) inhibitor
0.477	0.023	Nitrite reductase (NO-forming) inhibitor
0.458	0.004	Retinal dehydrogenase inhibitor
0.486	0.034	Glutamine-phenylpyruvate transaminase inhibitor
0.467	0.017	N-(long-chain-acyl)ethanolamine deacylase inhibitor
0.516	0.067	Calcium channel (voltage-sensitive) activator
0.455	0.007	Endo-1,4-beta-xylanase inhibitor
0.506	0.058	Glyceryl-ether monooxygenase inhibitor
0.453	0.007	Pantoate 4-dehydrogenase inhibitor
0.456	0.01	Inorganic diphosphatase inhibitor
0.493	0.047	Fragilysin inhibitor
0.481	0.036	N-acetylneuraminate 7-O(or 9-O)-acetyltransferase inhibitor
0.5	0.057	Ovulation inhibitor
0.447	0.004	3-Methylbutanal reductase inhibitor
0.46	0.019	Crotonoyl-[acyl-carrier-protein] hydratase inhibitor
0.474	0.032	Glyoxylate reductase inhibitor
0.485	0.046	Hydrogen dehydrogenase inhibitor
0.487	0.047	MAP kinase stimulant
0.448	0.009	Aryl sulfotransferase inhibitor
0.509	0.071	Oxidoreductase inhibitor
0.509	0.071	Antiseborrheic
0.456	0.018	Antimutagenic
0.469	0.033	Caspase 3 stimulant
0.483	0.047	Antinociceptive
0.44	0.006	CYP4A2 substrate
0.441	0.006	Peptidylamidoglycolate lyase inhibitor
0.477	0.042	Prostaglandin-E2 9-reductase inhibitor
0.477	0.042	Cyclic AMP agonist
0.458	0.024	Carbon-monoxide dehydrogenase inhibitor
0.462	0.028	Gonadotropin antagonist
0.442	0.008	Glutathione S-transferase substrate
0.446	0.012	Guanidinoacetase inhibitor
0.448	0.015	Plasmanylethanolamine desaturase inhibitor
0.451	0.018	Quinoprotein glucose dehydrogenase inhibitor
0.448	0.015	Aminomuconate-semialdehyde dehydrogenase inhibitor
0.458	0.026	Antiprotozoal (Trypanosoma)
0.457	0.025	Levanase inhibitor
0.439	0.007	Phenol 2-monooxygenase inhibitor
0.44	0.009	Retinol dehydrogenase inhibitor
0.437	0.007	Thiosulfate sulfurtransferase inhibitor
0.453	0.023	Glycerol-3-phosphate dehydrogenase inhibitor
0.438	0.009	Pyruvate dehydrogenase inhibitor
0.465	0.037	CYP2C19 substrate
0.476	0.047	Erythropoiesis stimulant
0.446	0.018	Myeloblastin inhibitor
0.454	0.026	Antihelmintic (Nematodes)
0.435	0.008	Aspergillopepsin II inhibitor
0.447	0.02	Skin irritation, inactive
0.438	0.012	CYP2A3 substrate
0.427	0.002	Aldehyde dehydrogenase substrate
0.441	0.016	Licheninase inhibitor
0.469	0.046	Cholesterol antagonist
0.462	0.039	TNF expression inhibitor
0.433	0.012	Alpha-amylase inhibitor
0.429	0.007	Alcohol oxidase inhibitor
0.425	0.004	Xylan 1,4-beta-xylosidase inhibitor
0.44	0.02	Procollagen N-endopeptidase inhibitor
0.433	0.013	Polygalacturonase inhibitor
0.437	0.018	Acrosin inhibitor
0.427	0.009	Pappalysin-1 inhibitor
0.425	0.008	Acetoin dehydrogenase inhibitor
0.439	0.023	CYP2E1 substrate
0.433	0.017	Loop diuretic
0.445	0.029	Alcohol dehydrogenase (acceptor) inhibitor
0.431	0.017	Benzaldehyde dehydrogenase (NADP+) inhibitor
0.425	0.012	Alcohol dehydrogenase (NADP+) inhibitor
0.461	0.051	Beta glucuronidase inhibitor
0.426	0.017	Rhamnulose-1-phosphate aldolase inhibitor
0.45	0.041	Spermidine dehydrogenase inhibitor
0.425	0.017	4-Chlorobenzoyl-CoA dehalogenase inhibitor
0.445	0.039	Acetylgalactosaminyl-O-glycosyl-glycoprotein beta-1,3-N-acetylglucosaminyltransferase inhibitor
0.43	0.024	CYP2E substrate
0.429	0.024	Arylesterase inhibitor
0.428	0.022	Hydroxylamine reductase (NADH) inhibitor
0.42	0.016	Glycopeptide alpha-N-acetylgalactosaminidase inhibitor
0.426	0.021	N-Acyl-D-aspartate deacylase inhibitor
0.412	0.007	Cellulose 1,4-beta-cellobiosidase inhibitor
0.422	0.017	N-hydroxy-2-acetamidofluorene reductase inhibitor
0.439	0.035	Choline-phosphate cytidylyltransferase inhibitor
0.449	0.046	CYP2A8 substrate
0.465	0.062	CYP3A1 substrate
0.453	0.05	CYP2C9 substrate
0.444	0.041	Gamma-guanidinobutyraldehyde dehydrogenase inhibitor
0.452	0.05	Linoleate diol synthase inhibitor
0.453	0.051	CYP3A5 substrate
0.423	0.021	2,3,4,5-Tetrahydropyridine-2,6-dicarboxylate N-succinyltransferase inhibitor
0.434	0.032	Pitrilysin inhibitor
0.432	0.031	Aspergillus nuclease S1 inhibitor
0.415	0.013	Acid phosphatase inhibitor
0.415	0.013	Aspartyl aminopeptidase inhibitor
0.405	0.005	Alpha-pinene-oxide decyclase inhibitor
0.404	0.004	Lipoxygenase substrate
0.441	0.041	Antifungal
0.452	0.053	Histamine release stimulant
0.431	0.032	1-Acylglycerol-3-phosphate O-acyltransferase inhibitor
0.418	0.019	Protein-arginine deiminase inhibitor
0.48	0.082	Phthalate 4,5-dioxygenase inhibitor
0.438	0.041	Histidine kinase inhibitor
0.427	0.03	Albendazole monooxygenase inhibitor
0.44	0.044	CYP3A3 substrate
0.412	0.018	Clostripain inhibitor
0.43	0.038	Caspase 8 stimulant
0.413	0.021	Chemoprotective
0.408	0.018	Mitochondrial intermediate peptidase inhibitor
0.4	0.01	Undecaprenyl-diphosphatase inhibitor
0.425	0.035	Phosphopantothenoylcysteine decarboxylase inhibitor
0.417	0.028	Coccolysin inhibitor
0.429	0.041	Lysostaphin inhibitor
0.441	0.053	Alcohol O-acetyltransferase inhibitor
0.435	0.046	CYP2A4 substrate
0.39	0.001	Aldehyde dehydrogenase 1 substrate
0.408	0.021	Antiseptic
0.395	0.01	Aldehyde dehydrogenase inhibitor
0.405	0.02	Alpha-Methylacyl-CoA racemase inhibitor
0.402	0.017	L-threonine 3-dehydrogenase inhibitor
0.394	0.01	Inositol-polyphosphate 5-phosphatase inhibitor
0.421	0.038	Methylumbelliferyl-acetate deacetylase inhibitor
0.409	0.028	Gluconolactonase inhibitor
0.389	0.008	Glycerol-3-phosphate O-acyltransferase inhibitor
0.393	0.012	Fumarate reductase (NADH) inhibitor
0.412	0.032	DNA-(apurinic or apyrimidinic site) lyase inhibitor
0.4	0.019	N-acetyllactosamine synthase inhibitor
0.387	0.007	Cholate-CoA ligase inhibitor
0.392	0.013	15-Hydroxyprostaglandin-D dehydrogenase (NADP+) inhibitor
0.386	0.007	Diphosphomevalonate decarboxylase inhibitor
0.389	0.011	Antinephritic
0.384	0.007	Leukotriene synthesis inhibitor
0.384	0.007	Carboxylesterase inhibitor
0.395	0.017	Procollagen C-endopeptidase inhibitor
0.382	0.005	Protein-S-isoprenylcysteine O-methyltransferase inhibitor
0.382	0.005	(S)-2-hydroxy-acid oxidase inhibitor
0.445	0.069	Fructose 5-dehydrogenase inhibitor
0.385	0.009	Phenylalanine racemase (ATP-hydrolysing) inhibitor
0.441	0.067	Thromboxane B2 antagonist
0.428	0.053	Formaldehyde transketolase inhibitor
0.44	0.066	Pterin deaminase inhibitor
0.446	0.071	2-Hydroxyquinoline 8-monooxygenase inhibitor
0.414	0.04	Radioprotector
0.444	0.07	2-Dehydropantoate 2-reductase inhibitor
0.443	0.07	Insulysin inhibitor
0.434	0.061	Antihypoxic
0.4	0.028	Opine dehydrogenase inhibitor
0.416	0.046	Peptidoglycan glycosyltransferase inhibitor
0.394	0.024	2-Oxoaldehyde dehydrogenase (NADP+) inhibitor
0.38	0.01	N-methyl-2-oxoglutaramate hydrolase inhibitor
0.402	0.032	Phosphatidylinositol diacylglycerol-lyase inhibitor
0.392	0.023	Mandelate 4-monooxygenase inhibitor
0.376	0.008	Lysyl endopeptidase inhibitor
0.417	0.049	Membrane permeability enhancer
0.393	0.026	DNA-3-methyladenine glycosylase I inhibitor
0.399	0.031	Glyoxylate oxidase inhibitor
0.402	0.035	N-benzyloxycarbonylglycine hydrolase inhibitor
0.413	0.047	Arylsulfate sulfotransferase inhibitor
0.375	0.009	Brachyurin inhibitor
0.442	0.076	Antiinflammatory
0.406	0.041	CYP2C11 substrate
0.429	0.064	Fibrolase inhibitor
0.371	0.006	Cytochrome-c3 hydrogenase inhibitor
0.433	0.069	Pin1 inhibitor
0.389	0.025	Sorbitol-6-phosphate 2-dehydrogenase inhibitor
0.373	0.009	Cellulase inhibitor
0.397	0.034	4-Hydroxymandelate oxidase inhibitor
0.384	0.02	Glycine amidinotransferase inhibitor
0.376	0.014	Endo-1,3(4)-beta-glucanase inhibitor
0.442	0.08	Antiviral (Picornavirus)
0.459	0.1	CYP3A2 substrate
0.453	0.094	Nicotinic alpha2beta2 receptor antagonist
0.381	0.022	Galactose oxidase inhibitor
0.389	0.031	UGT2B4 substrate
0.391	0.033	3-Cyanoalanine hydratase inhibitor
0.412	0.055	Lactase inhibitor
0.382	0.024	Chemopreventive
0.395	0.038	Peptide alpha-N-acetyltransferase inhibitor
0.374	0.019	Trimethylamine dehydrogenase inhibitor
0.366	0.011	Ferredoxin-nitrite reductase inhibitor
0.437	0.082	Alopecia treatment
0.377	0.023	Protein-tyrosine sulfotransferase inhibitor
0.376	0.022	2,4-Dichlorophenol 6-monooxygenase inhibitor
0.391	0.037	Eye irritation, inactive
0.359	0.007	Isoamylase inhibitor
0.409	0.057	Malate dehydrogenase (acceptor) inhibitor
0.358	0.007	Cyclooxygenase substrate
0.358	0.007	Granzyme A inhibitor
0.369	0.018	Rhodotorulapepsin inhibitor
0.375	0.024	Ornithine cyclodeaminase inhibitor
0.528	0.178	Gluconate 2-dehydrogenase (acceptor) inhibitor
0.367	0.017	UGT2B28 substrate
0.358	0.009	CYP4B substrate
0.353	0.004	Uroporphyrinogen decarboxylase inhibitor
0.397	0.048	EIF4E expression inhibitor
0.371	0.023	Galactolipase inhibitor
0.392	0.045	CDP-diacylglycerol-serine O-phosphatidyltransferase inhibitor
0.397	0.051	CYP2C18 substrate
0.403	0.058	CYP2D6 substrate
0.383	0.038	S-alkylcysteine lyase inhibitor
0.376	0.033	Intermittent claudication treatment
0.391	0.048	Malate oxidase inhibitor
0.357	0.014	Glycerol dehydrogenase inhibitor
0.355	0.013	Sulfate adenylyltransferase (ADP) inhibitor
0.379	0.037	Pyruvate decarboxylase inhibitor
0.369	0.028	NF-E2-related factor 2 stimulant
0.364	0.024	4-Hydroxyglutamate transaminase inhibitor
0.344	0.005	HIV-2 reverse transcriptase inhibitor
0.386	0.047	Creatininase inhibitor
0.366	0.027	CDP-diacylglycerol-glycerol-3-phosphate 3-phosphatidyltransferase inhibitor
0.359	0.02	Arylsulfatase inhibitor
0.343	0.005	Phenylacetaldehyde dehydrogenase inhibitor
0.379	0.041	Antihypercholesterolemic
0.413	0.076	Antipruritic, allergic
0.384	0.047	Cyanoalanine nitrilase inhibitor
0.351	0.015	Cholesterol synthesis inhibitor
0.343	0.007	Alpha-L-rhamnosidase inhibitor
0.36	0.024	Pyroglutamyl-peptidase I inhibitor
0.368	0.033	Clavaminate synthase inhibitor
0.354	0.02	D-threo-aldose 1-dehydrogenase inhibitor
0.383	0.05	CYP2C9 inducer
0.391	0.06	CYP2D substrate
0.351	0.02	Nitrate reductase inhibitor
0.42	0.089	Antineoplastic (non-Hodgkin's lymphoma)
0.357	0.027	Mannitol-1-phosphatase inhibitor
0.36	0.03	Methane monooxygenase inhibitor
0.398	0.068	Nicotine dehydrogenase inhibitor
0.392	0.063	S-formylglutathione hydrolase inhibitor
0.35	0.022	Adrenaline release stimulant
0.345	0.017	Maltose-transporting ATPase inhibitor
0.377	0.049	Antipsoriatic
0.343	0.017	Peptidyl-Lys metalloendopeptidase inhibitor
0.367	0.04	Botulin neurotoxin A light chain inhibitor
0.399	0.072	APOA1 expression enhancer
0.35	0.024	Calpain inhibitor
0.386	0.061	Histidine N-acetyltransferase inhibitor
0.353	0.028	2-Hydroxy-3-oxoadipate synthase inhibitor
0.35	0.026	Aminopeptidase Y inhibitor
0.361	0.036	Cholestanetriol 26-monooxygenase inhibitor
0.368	0.044	4-Coumarate-CoA ligase inhibitor
0.405	0.081	Fibrinogen receptor antagonist
0.351	0.028	Urease inhibitor
0.367	0.044	N-acylmannosamine kinase inhibitor
0.37	0.047	RELA expression inhibitor
0.362	0.039	Antiparasitic
0.344	0.022	Lysyl oxidase inhibitor
0.343	0.023	N-acetyllactosaminide beta-1,3-N-acetylglucosaminyltransferase inhibitor
0.334	0.015	Acetate-CoA ligase inhibitor
0.335	0.017	Glycine C-acetyltransferase inhibitor
0.322	0.005	Malonate-semialdehyde dehydrogenase inhibitor
0.397	0.08	CYP2A1 substrate
0.332	0.017	Isopenicillin-N synthase inhibitor
0.334	0.019	Cyclopropane-fatty-acyl-phospholipid synthase inhibitor
0.342	0.027	Photosensitizer
0.356	0.041	Phosphatidylcholine-sterol O-acyltransferase inhibitor
0.33	0.016	Ferrochelatase inhibitor
0.371	0.058	Antiulcerative
0.365	0.053	Retinoic acid metabolism inhibitor
0.41	0.098	NADPH peroxidase inhibitor
0.327	0.015	ErbB-1 antagonist
0.368	0.056	Phosphoinositide 5-phosphatase inhibitor
0.379	0.068	Na+-transporting two-sector ATPase inhibitor
0.314	0.005	Polyamine oxidase inhibitor
0.429	0.12	Acetylcholine neuromuscular blocking agent
0.319	0.01	Pectin lyase inhibitor
0.323	0.015	Galacturan 1,4-alpha-galacturonidase inhibitor
0.329	0.021	2-Haloacid dehalogenase (configuration-inverting) inhibitor
0.317	0.009	CYP4B1 substrate
0.312	0.004	Formyltetrahydrofolate dehydrogenase inhibitor
0.332	0.024	N-acetyl-gamma-glutamyl-phosphate reductase inhibitor
0.34	0.033	Gamma-D-Glutamyl-meso-diaminopimelate peptidase inhibitor
0.354	0.047	Antituberculosic
0.322	0.015	Gamma-butyrobetaine dioxygenase inhibitor
0.378	0.071	RNA-directed RNA polymerase inhibitor
0.342	0.036	Morphine 6-dehydrogenase inhibitor
0.336	0.031	Phospholipase C inhibitor
0.376	0.071	Aldehyde oxidase inhibitor
0.322	0.017	Glucan 1,6-alpha-glucosidase inhibitor
0.375	0.07	Centromere associated protein inhibitor
0.415	0.111	CYP2C8 inhibitor
0.312	0.008	Thrombolytic
0.341	0.038	Antiparkinsonian, rigidity relieving
0.32	0.018	Metallocarboxypeptidase D inhibitor
0.393	0.091	(R)-6-hydroxynicotine oxidase inhibitor
0.324	0.021	Anticataract
0.326	0.024	3-Hydroxybutyryl-CoA dehydrogenase inhibitor
0.326	0.024	Lysine 6-dehydrogenase inhibitor
0.326	0.024	2,4-Diaminopentanoate dehydrogenase inhibitor
0.319	0.017	Leucine dehydrogenase inhibitor
0.338	0.037	Proliferative diseases treatment
0.315	0.015	Acyloxyacyl hydrolase inhibitor
0.32	0.02	Antiviral (CMV)
0.362	0.062	ADP-thymidine kinase inhibitor
0.313	0.013	Carnitine 3-dehydrogenase inhibitor
0.304	0.005	Succinate-semialdehyde dehydrogenase inhibitor
0.385	0.086	Radiosensitizer
0.349	0.05	Lipid peroxidase inhibitor
0.345	0.046	CYP2C10 substrate
0.359	0.061	Antiviral (Influenza)
0.339	0.041	Taurine-2-oxoglutarate transaminase inhibitor
0.309	0.012	Coproporphyrinogen oxidase inhibitor
0.35	0.053	Nicotinate dehydrogenase inhibitor
0.302	0.005	Antihematotoxic
0.341	0.045	Acidifying agent non gastric
0.368	0.073	Antimyopathies
0.337	0.041	CYP1A1 substrate
0.356	0.061	Sulfite dehydrogenase inhibitor
0.332	0.037	Dimethylmaleate hydratase inhibitor
0.325	0.03	Indolepyruvate C-methyltransferase inhibitor
0.358	0.064	(R)-Pantolactone dehydrogenase (flavin) inhibitor
0.307	0.014	CYP4F2 substrate
0.313	0.02	1,4-Alpha-glucan branching enzyme inhibitor
0.317	0.025	Vomilenine glucosyltransferase inhibitor
0.345	0.053	UGT1A9 substrate
0.371	0.079	Respiratory analeptic
0.313	0.022	Glycogen (starch) synthase inhibitor
0.297	0.006	Trimethyllysine dioxygenase inhibitor
0.323	0.032	4-Hydroxybenzoate nonaprenyltransferase inhibitor
0.34	0.049	CYP1A inhibitor
0.337	0.048	Hepatoprotectant
0.329	0.04	Methanol dehydrogenase inhibitor
0.314	0.025	Carnosine synthase inhibitor
0.32	0.031	Antipruritic, non-allergic
0.355	0.066	CYP1A2 substrate
0.388	0.1	Octopamine antagonist
0.344	0.056	Nitrite reductase [NAD(P)H] inhibitor
0.324	0.036	[acyl-carrier-protein] S-acetyltransferase inhibitor
0.311	0.023	tRNA nucleotidyltransferase inhibitor
0.317	0.029	Malate dehydrogenase inhibitor
0.307	0.019	Cycloartenol synthase inhibitor
0.359	0.072	N-hydroxyarylamine O-acetyltransferase inhibitor
0.327	0.04	Antitoxic
0.308	0.021	Galactokinase inhibitor
0.318	0.032	Antihelmintic
0.32	0.034	Catechol oxidase inhibitor
0.337	0.051	Cancer associated disorders treatment
0.337	0.051	CYP1A2 inhibitor
0.343	0.057	Anesthetic general
0.359	0.074	Cytochrome P450 stimulant
0.351	0.066	CYP1A substrate
0.299	0.014	Aromatic-hydroxylamine O-acetyltransferase inhibitor
0.343	0.058	Adenylyl-sulfate reductase inhibitor
0.32	0.037	NOS2 expression inhibitor
0.341	0.058	CYP7 inhibitor
0.313	0.031	Lactose synthase inhibitor
0.312	0.031	Choleretic
0.329	0.049	CYP2A2 substrate
0.327	0.047	Aldehyde dehydrogenase (pyrroloquinoline-quinone) inhibitor
0.321	0.04	Shikimate O-hydroxycinnamoyltransferase inhibitor
0.304	0.024	Sterol 3-beta-glucosyltransferase inhibitor
0.322	0.042	CYP2C6 substrate
0.389	0.11	Antidyskinetic
0.356	0.077	Thymidylate 5'-phosphatase inhibitor
0.311	0.032	Camphor 1,2-monooxygenase inhibitor
0.336	0.058	Cis-1,2-dihydro-1,2-dihydroxynaphthalene dehydrogenase inhibitor
0.331	0.053	Sulfite oxidase inhibitor
0.29	0.012	2-Oxoisovalerate dehydrogenase (acylating) inhibitor
0.287	0.01	Neuropsin inhibitor
0.309	0.032	Phosphoenolpyruvate mutase inhibitor
0.297	0.021	Acylglycerone-phosphate reductase inhibitor
0.291	0.015	Excitatory amino acid transporter EAAC1 inhibitor
0.286	0.01	Trehalose-phosphatase inhibitor
0.313	0.038	Steroid synthesis inhibitor
0.286	0.011	Glutamate-1-semialdehyde 2,1-aminomutase inhibitor
0.297	0.023	Cerebroside-sulfatase inhibitor
0.303	0.03	Tryptophanamidase inhibitor
0.278	0.005	CYP4A1 substrate
0.283	0.011	Beta-D-fucosidase inhibitor
0.305	0.035	Tripeptidyl-peptidase I inhibitor
0.284	0.013	Phosphate acetyltransferase inhibitor
0.321	0.05	Glutamate-tRNA ligase inhibitor
0.3	0.03	Arylamine N-acetyltransferase inhibitor
0.338	0.068	CYP19A1 expression inhibitor
0.278	0.009	3-Hydroxybutyrate dehydrogenase inhibitor
0.299	0.029	Subtilisin inhibitor
0.304	0.035	Alpha-1,6-mannosyl-glycoprotein 4-beta-N-acetylglucosaminyltransferase inhibitor
0.295	0.027	Tauropine dehydrogenase inhibitor
0.3	0.032	UGT2B17 substrate
0.309	0.041	Envelysin inhibitor
0.273	0.005	Vanillyl-alcohol oxidase inhibitor
0.336	0.068	Antiviral (Herpes)
0.312	0.045	Linoleoyl-CoA desaturase inhibitor
0.28	0.013	Cerevisin inhibitor
0.286	0.019	3-Aminobutyryl-CoA ammonia-lyase inhibitor
0.34	0.073	Mitochondrial processing peptidase inhibitor
0.317	0.051	Thiosulfate dehydrogenase inhibitor
0.275	0.009	Betaine-aldehyde dehydrogenase inhibitor
0.277	0.011	Phenylalanine dehydrogenase inhibitor
0.278	0.013	Candidapepsin inhibitor
0.28	0.014	Oligopeptidase B inhibitor
0.293	0.027	N-Acyl-D-amino-acid deacylase inhibitor
0.293	0.028	Histone acetyltransferase inhibitor
0.311	0.045	Dipeptidase E inhibitor
0.315	0.05	Alanine-tRNA ligase inhibitor
0.348	0.084	Analeptic
0.285	0.02	Furin inhibitor
0.311	0.047	Hyponitrite reductase inhibitor
0.375	0.111	Neurotransmitter antagonist
0.299	0.036	CYP2C3 substrate
0.33	0.067	Antiviral (Adenovirus)
0.282	0.019	Ribonucleoside triphosphate reductase inhibitor
0.285	0.022	Proteasome endopeptidase complex inhibitor
0.291	0.028	Serratia marcescens nuclease inhibitor
0.28	0.018	Adenylate kinase inhibitor
0.366	0.104	CYP2D15 substrate
0.286	0.025	Hydroxymethylbilane synthase inhibitor
0.283	0.022	Aryl-alcohol dehydrogenase inhibitor
0.346	0.085	Menopausal disorders treatment
0.307	0.046	Myosin ATPase inhibitor
0.284	0.024	Mannan endo-1,6-alpha-mannosidase inhibitor
0.275	0.015	Retinyl-palmitate esterase inhibitor
0.366	0.106	CYP3A4 substrate
0.294	0.034	Apoptosis antagonist
0.287	0.028	Aspartoacylase inhibitor
0.268	0.008	Galactosylgalactosylglucosylceramidase inhibitor
0.356	0.097	5 Hydroxytryptamine release inhibitor
0.28	0.022	Rhizopuspepsin inhibitor
0.277	0.019	Succinate-CoA ligase (ADP-forming) inhibitor
0.272	0.014	Mevalonate kinase inhibitor
0.293	0.036	Transcription factor NF kappa A inhibitor
0.268	0.011	Dihydropyrimidinase inhibitor
0.27	0.014	Thioredoxin reductase inhibitor
0.284	0.028	NAD+ synthase (glutamine-hydrolysing) inhibitor
0.289	0.034	CDP-4-dehydro-6-deoxyglucose reductase inhibitor
0.361	0.106	Apyrase inhibitor
0.291	0.036	Alkylglycerophosphoethanolamine phosphodiesterase inhibitor
0.328	0.074	CYP2D2 inhibitor
0.301	0.047	Yeast ribonuclease inhibitor
0.286	0.032	Oxytocic
0.281	0.028	Cytosol alanyl aminopeptidase inhibitor
0.262	0.01	(S)-carnitine 3-dehydrogenase inhibitor
0.306	0.054	Cardiovascular analeptic
0.333	0.083	(S)-6-hydroxynicotine oxidase inhibitor
0.265	0.015	Tryptophan alpha,beta-oxidase inhibitor
0.257	0.007	MAO A substrate
0.263	0.013	Sphingosine 1-phosphate receptor 1 antagonist
0.26	0.01	Oligo-1,6-glucosidase inhibitor
0.279	0.03	Lombricine kinase inhibitor
0.265	0.016	GST T1-1 substrate
0.265	0.016	GST T substrate
0.284	0.035	Cyclopentanone monooxygenase inhibitor
0.299	0.051	Glutathione dehydrogenase (ascorbate) inhibitor
0.283	0.035	Vitamin-K-epoxide reductase (warfarin-insensitive) inhibitor
0.264	0.017	D-lactate dehydrogenase (cytochrome) inhibitor
0.306	0.059	CYP2B11 substrate
0.333	0.087	Transcription factor stimulant
0.333	0.087	Transcription factor NF kappa B stimulant
0.282	0.036	CYP2B2 substrate
0.277	0.031	Acyl-CoA oxidase inhibitor
0.308	0.063	Undecaprenyldiphospho-muramoylpentapeptide beta-N-acetylglucosaminyltransferase inhibitor
0.3	0.054	Salicylate 1-monooxygenase inhibitor
0.258	0.015	Lysozyme inhibitor
0.255	0.012	Glyceraldehyde-3-phosphate dehydrogenase (phosphorylating) inhibitor
0.334	0.091	Manganese peroxidase inhibitor
0.269	0.027	Aryl hydrocarbon receptor agonist
0.254	0.012	2-Aminoadipate transaminase inhibitor
0.275	0.033	Lactaldehyde reductase inhibitor
0.266	0.024	Ganglioside galactosyltransferase inhibitor
0.266	0.024	Thermitase inhibitor
0.35	0.109	CYP3A substrate
0.301	0.06	Antibacterial
0.283	0.042	2,6-Dihydroxypyridine 3-monooxygenase inhibitor
0.272	0.032	Sodium channel blocker class Ib
0.256	0.016	Cancer procoagulant inhibitor
0.328	0.088	Cyclohexanone monooxygenase inhibitor
0.31	0.071	Chitosanase inhibitor
0.277	0.039	1,2-alpha-L-fucosidase inhibitor
0.312	0.074	Antimycobacterial
0.274	0.036	Bisphosphoglycerate mutase inhibitor
0.267	0.03	CNS active muscle relaxant
0.261	0.025	Benzoate 4-monooxygenase inhibitor
0.243	0.006	4-Hydroxybenzoate 3-monooxygenase inhibitor
0.256	0.019	Phosphoserine phosphatase inhibitor
0.27	0.033	2-Acylglycerol O-acyltransferase inhibitor
0.256	0.02	Glucan endo-1,3-alpha-glucosidase inhibitor
0.255	0.019	Kexin inhibitor
0.259	0.023	Peptidyl-glycinamidase inhibitor
0.252	0.015	Heparan-alpha-glucosaminide N-acetyltransferase inhibitor
0.268	0.032	Acaricide
0.265	0.03	Gly-X carboxypeptidase inhibitor
0.262	0.028	CYP1B substrate
0.272	0.037	4-Chlorophenylacetate 3,4-dioxygenase inhibitor
0.336	0.101	Dementia treatment
0.286	0.052	Antiviral (Influenza A)
0.248	0.014	Poly(ADP-ribose) glycohydrolase inhibitor
0.257	0.023	Urticaria treatment
0.291	0.058	Fructan beta-fructosidase inhibitor
0.26	0.028	Laminaribiose phosphorylase inhibitor
0.284	0.053	Carnitinamidase inhibitor
0.283	0.052	Sulfite reductase inhibitor
0.243	0.012	Guanidinobutyrase inhibitor
0.292	0.061	Indanol dehydrogenase inhibitor
0.284	0.053	DNA ligase (ATP) inhibitor
0.254	0.024	Benzoylformate decarboxylase inhibitor
0.241	0.011	D-benzoylarginine-4-nitroanilide amidase inhibitor
0.241	0.011	Hepatocyte nuclear factor antagonist
0.241	0.011	Hepatocyte nuclear factor 4 alpha antagonist
0.303	0.073	FMO3 substrate
0.262	0.033	CYP2A6 inhibitor
0.268	0.039	Styrene-oxide isomerase inhibitor
0.302	0.073	Neuropeptide Y2 antagonist
0.273	0.045	Glucuronate isomerase inhibitor
0.27	0.042	Hydroxylamine reductase inhibitor
0.247	0.019	Picornain 2A inhibitor
0.284	0.056	Thiamine pyridinylase inhibitor
0.238	0.011	Cathepsin H inhibitor
0.264	0.037	Aryldialkylphosphatase inhibitor
0.267	0.04	Dynein ATPase inhibitor
0.25	0.023	N-(5-amino-5-carboxypentanoyl)-L-cysteinyl-D-valine synthase inhibitor
0.254	0.028	Antineoplastic (bone cancer)
0.233	0.007	Putrescine oxidase inhibitor
0.256	0.031	Antimycoplasmal
0.264	0.039	2-Enoate reductase inhibitor
0.258	0.033	Tryptophan transaminase inhibitor
0.232	0.007	Monoamine oxidase substrate
0.253	0.028	3-Oxoadipate enol-lactonase inhibitor
0.236	0.012	Aspartate kinase inhibitor
0.232	0.008	Isomaltulose synthase inhibitor
0.238	0.014	Fructose-2,6-bisphosphate 6-phosphatase inhibitor
0.232	0.009	Bacterial leucyl aminopeptidase inhibitor
0.262	0.04	3-Hydroxybenzoate 4-monooxygenase inhibitor
0.241	0.019	Prepilin peptidase inhibitor
0.241	0.019	Haloacetate dehalogenase inhibitor
0.285	0.063	ICAM1 expression inhibitor
0.241	0.019	Antirickettsial
0.241	0.019	Antispirochetal
0.248	0.026	Laxative
0.245	0.024	Valine decarboxylase inhibitor
0.243	0.021	N4-(beta-N-acetylglucosaminyl)-L-asparaginase inhibitor
0.236	0.014	Leucine transaminase inhibitor
0.267	0.046	D-alanine 2-hydroxymethyltransferase inhibitor
0.266	0.045	Glycine dehydrogenase (decarboxylating) inhibitor
0.237	0.017	Protein synthesis stimulant
0.243	0.022	Pancreatic endopeptidase E inhibitor
0.244	0.024	Allantoinase inhibitor
0.234	0.014	Thromboxane synthase stimulant
0.261	0.042	3-Hydroxy-4-oxoquinoline 2,4-dioxygenase inhibitor
0.246	0.027	Cholesterol oxidase inhibitor
0.233	0.015	Phospholipase A2 inhibitor
0.247	0.029	Acylphosphatase inhibitor
0.264	0.046	Prunasin beta-glucosidase inhibitor
0.23	0.013	D-malate dehydrogenase (decarboxylating) inhibitor
0.265	0.049	Anti-Helicobacter pylori
0.314	0.097	CF transmembrane conductance regulator agonist
0.252	0.035	Tripeptide aminopeptidase inhibitor
0.222	0.007	L-aminoadipate-semialdehyde dehydrogenase inhibitor
0.302	0.086	Dermatologic
0.252	0.036	Penicillin amidase inhibitor
0.22	0.004	11-Cis-retinyl-palmitate hydrolase inhibitor
0.263	0.047	Phenylalanine(histidine) transaminase inhibitor
0.252	0.037	(S)-3-amino-2-methylpropionate transaminase inhibitor
0.279	0.066	Endopeptidase La inhibitor
0.255	0.041	Antifibrinolytic
0.248	0.034	Tropinesterase inhibitor
0.226	0.012	Cyclooxygenase 1 substrate
0.223	0.009	Aspartate-semialdehyde dehydrogenase inhibitor
0.27	0.057	UGT1A6 substrate
0.286	0.073	4-Nitrophenylphosphatase inhibitor
0.23	0.018	Phospholipase inhibitor
0.247	0.034	3-Carboxyethylcatechol 2,3-dioxygenase inhibitor
0.28	0.067	Anticarcinogenic
0.252	0.04	Snapalysin inhibitor
0.293	0.081	Immunostimulant
0.245	0.034	N-Carbamoyl-D-amino acid hydrolase inhibitor
0.234	0.023	Sphingosine 1-phosphate receptor antagonist
0.247	0.037	Thimet oligopeptidase inhibitor
0.274	0.064	Hyaluronic acid agonist
0.23	0.02	Glucuronolactone reductase inhibitor
0.276	0.066	DNA synthesis inhibitor
0.242	0.033	Serralysin inhibitor
0.221	0.013	2-Aminoethylphosphonate-pyruvate transaminase inhibitor
0.244	0.035	ATPase inhibitor
0.231	0.023	Acyl-lysine deacylase inhibitor
0.217	0.009	D-proline reductase (dithiol) inhibitor
0.314	0.106	Membrane integrity antagonist
0.254	0.046	CYP1A2 inducer
0.219	0.011	Sphingosine 1-phosphate receptor 4 antagonist
0.238	0.03	UGT2B10 substrate
0.234	0.027	Glycerone-phosphate O-acyltransferase inhibitor
0.253	0.046	Indoleacetaldoxime dehydratase inhibitor
0.232	0.027	Serine 3-dehydrogenase inhibitor
0.285	0.08	4-Methoxybenzoate monooxygenase (O-demethylating) inhibitor
0.28	0.074	Tyrosine 3 hydroxylase inhibitor
0.237	0.032	Cyclamate sulfohydrolase inhibitor
0.355	0.15	Neurotransmitter uptake inhibitor
0.251	0.046	Acetylornithine deacetylase inhibitor
0.215	0.01	Aerobactin synthase inhibitor
0.223	0.019	Beta-glucosidase inhibitor
0.247	0.043	Laccase inhibitor
0.284	0.08	Immunomodulator
0.218	0.014	CYP2B4 substrate
0.273	0.069	DELTA14-sterol reductase inhibitor
0.334	0.131	Lysase inhibitor
0.238	0.035	Paraoxonase substrate
0.268	0.065	Corticosteroid side-chain-isomerase inhibitor
0.21	0.007	Glycerol kinase inhibitor
0.259	0.056	Cell wall biosynthesis inhibitor
0.257	0.055	Dihydroxy-acid dehydratase inhibitor
0.256	0.053	Farnesoid X receptor antagonist
0.208	0.005	Phosphoenolpyruvate carboxykinase (ATP) inhibitor
0.225	0.023	Saccharopine dehydrogenase (NAD+, L-lysine-forming) inhibitor
0.207	0.005	Beta-N-acetylgalactosaminidase inhibitor
0.275	0.074	Antiviral (Poxvirus)
0.221	0.02	Alpha,alpha-trehalase inhibitor
0.231	0.03	Glucosamine-6-phosphate deaminase inhibitor
0.222	0.021	O-acetylhomoserine aminocarboxypropyltransferase inhibitor
0.209	0.009	Benzaldehyde dehydrogenase (NAD+) inhibitor
0.238	0.038	Prostaglandin E1 antagonist
0.204	0.005	Streptogrisin A inhibitor
0.22	0.021	Gaucher disease treatment
0.21	0.012	Cytosole dipeptidase inhibitor
0.24	0.042	Aminopeptidase B inhibitor
0.322	0.125	Rubredoxin-NAD+ reductase inhibitor
0.261	0.064	Imidazoline receptor agonist
0.206	0.009	Guanidinopropionase inhibitor
0.219	0.022	Riboflavin phosphotransferase inhibitor
0.249	0.054	Serine-pyruvate transaminase inhibitor
0.268	0.072	Peroxidase inhibitor
0.219	0.023	Allophanate hydrolase inhibitor
0.205	0.009	MAO B substrate
0.218	0.023	Carboxymethylenebutenolidase inhibitor
0.229	0.034	Phosphoenolpyruvate-protein phosphotransferase inhibitor
0.197	0.002	Aldehyde dehydrogenase 3 substrate
0.246	0.051	CYP1A1 inhibitor
0.212	0.017	Nav1.1 sodium channel blocker
0.253	0.058	Glutaminase inhibitor
0.231	0.038	UGT1A5 substrate
0.249	0.055	Saluretic
0.222	0.029	Formaldehyde dehydrogenase (glutathione) inhibitor
0.299	0.106	NAD(P)+-arginine ADP-ribosyltransferase inhibitor
0.208	0.015	Glutamate dehydrogenase [NAD(P)+] inhibitor
0.258	0.065	Angiogenesis stimulant
0.202	0.01	2-Hydroxy-3-oxopropionate reductase inhibitor
0.238	0.046	Hydroxysteroid dehydrogenase inhibitor
0.235	0.044	Aureolysin inhibitor
0.267	0.076	N-methylhydantoinase (ATP-hydrolysing) inhibitor
0.216	0.026	Xylose isomerase inhibitor
0.213	0.024	Huntington's disease treatment
0.198	0.009	Aminolevulinate transaminase inhibitor
0.193	0.005	Lactaldehyde dehydrogenase inhibitor
0.206	0.017	1,5-Anhydro-D-fructose reductase inhibitor
0.216	0.028	Endoglycosylceramidase inhibitor
0.261	0.073	Raynaud's phenomenon treatment
0.238	0.05	Triacetate-lactonase inhibitor
0.238	0.05	Homoaconitate hydratase inhibitor
0.238	0.05	6-Carboxyhexanoate-CoA ligase inhibitor
0.238	0.05	Biotin-CoA ligase inhibitor
0.248	0.061	Antidote
0.195	0.008	Galactosylceramidase inhibitor
0.301	0.115	Antipruritic
0.214	0.028	Tryptophanyl aminopeptidase inhibitor
0.225	0.039	3-Chloro-D-alanine dehydrochlorinase inhibitor
0.21	0.023	SMN2 expression enhancer
0.218	0.032	Diisopropyl-fluorophosphatase inhibitor
0.243	0.057	CYP1A inducer
0.216	0.031	8-Amino-7-oxononanoate synthase inhibitor
0.222	0.038	Aspartate-tRNA ligase inhibitor
0.201	0.017	N-acetylneuraminate lyase inhibitor
0.194	0.01	Tyrosine 2,3-aminomutase inhibitor
0.203	0.02	D-glutamate oxidase inhibitor
0.216	0.033	Arylalkyl acylamidase inhibitor
0.214	0.031	Alcohol dehydrogenase inhibitor
0.29	0.108	Vanilloid 1 agonist
0.221	0.039	Uterine stimulant
0.217	0.035	Arachidonic acid antagonist
0.242	0.06	Horrilysin inhibitor
0.2	0.019	Diaminopropionate ammonia-lyase inhibitor
0.24	0.059	Hemostatic
0.199	0.019	Triose-phosphate isomerase inhibitor
0.236	0.055	Gallate decarboxylase inhibitor
0.218	0.038	Glycerol dehydrogenase (NADP+) inhibitor
0.21	0.03	Tyrosine kinase stimulant
0.194	0.015	Liver X receptor antagonist
0.202	0.023	Acetoacetate decarboxylase inhibitor
0.19	0.011	2-Dehydro-3-deoxy-L-arabinonate dehydratase inhibitor
0.187	0.008	Pyridoxamine-phosphate oxidase inhibitor
0.242	0.064	Bontoxilysin inhibitor
0.251	0.073	Amyotrophic lateral sclerosis treatment
0.214	0.037	3-Hydroxyphenylacetate 6-hydroxylase inhibitor
0.277	0.1	4-Hydroxyproline epimerase inhibitor
0.244	0.067	Acetylserotonin O-methyltransferase inhibitor
0.211	0.034	Phosphatidate cytidylyltransferase inhibitor
0.217	0.04	Penicillopepsin inhibitor
0.278	0.101	Cardioprotectant
0.24	0.063	Glycerol 2-dehydrogenase (NADP+) inhibitor
0.246	0.069	Antiprotozoal (Trichomonas)
0.193	0.016	DNA-3-methyladenine glycosylase II inhibitor
0.188	0.012	Leukotriene agonist
0.208	0.032	Melanin inhibitor
0.383	0.207	Phosphatase inhibitor
0.223	0.047	Diabetic nephropathy treatment
0.22	0.044	Inulinase inhibitor
0.2	0.025	Lysine 2-monooxygenase inhibitor
0.243	0.068	Thiopurine S-methyltransferase inhibitor
0.257	0.082	X-methyl-His dipeptidase inhibitor
0.201	0.026	D-2-hydroxy-acid dehydrogenase inhibitor
0.238	0.064	Pseudouridylate synthase inhibitor
0.212	0.038	Pyridoxine 4-oxidase inhibitor
0.218	0.043	Acetylspermidine deacetylase inhibitor
0.201	0.027	Nav1.3 sodium channel blocker
0.196	0.022	Tryptophan 2-monooxygenase inhibitor
0.181	0.007	3,4-Dihydroxyphenylacetate 2,3-dioxygenase inhibitor
0.25	0.077	Systemic lupus erythematosus treatment
0.269	0.097	P-benzoquinone reductase (NADPH) inhibitor
0.198	0.025	Glycerol-3-phosphate dehydrogenase (NAD+) inhibitor
0.266	0.093	CYP2A5 substrate
0.24	0.067	Nardilysin inhibitor
0.213	0.041	3,4-Dihydroxy-9,10-secoandrosta-1,3,5(10)-triene-9,17-dione 4,5-dioxygenase inhibitor
0.198	0.026	Cysteine desulfurase inhibitor
0.207	0.035	Glucosyl transferase inhibitor
0.21	0.039	Glycerol-1-phosphatase inhibitor
0.221	0.05	Creatinine deaminase inhibitor
0.192	0.021	Pantothenase inhibitor
0.196	0.025	Creatinase inhibitor
0.208	0.037	Protein kinase stimulant
0.242	0.072	Meprin B inhibitor
0.257	0.087	Flavin-containing monooxygenase substrate
0.193	0.023	Prolactin inhibitor
0.194	0.024	Thiol S-methyltransferase inhibitor
0.212	0.042	Tryptophan dimethylallyltransferase inhibitor
0.209	0.04	Microtubule formation inhibitor
0.242	0.073	Vascular (periferal) disease treatment
0.263	0.094	Sigma receptor agonist
0.172	0.004	CDC25B inhibitor
0.244	0.075	Vascular dementia treatment
0.238	0.07	Bothrolysin inhibitor
0.174	0.006	Colony stimulating factor agonist
0.215	0.048	Atrolysin A inhibitor
0.226	0.059	Endopeptidase inhibitor
0.2	0.034	2,2-Dialkylglycine decarboxylase (pyruvate) inhibitor
0.185	0.018	Thermomycolin inhibitor
0.189	0.023	Succinic dehydrogenase inhibitor
0.179	0.013	Alternansucrase inhibitor
0.174	0.009	Fatty-acyl-ethyl-ester synthase inhibitor
0.205	0.039	Pyruvate carboxylase inhibitor
0.245	0.081	Thiamine-triphosphatase inhibitor
0.233	0.069	Ceramide glucosyltransferase inhibitor
0.183	0.019	Argininosuccinate synthase inhibitor
0.227	0.062	GABA C receptor agonist
0.183	0.019	Choline acetyltransferase stimulant
0.167	0.003	Isopentenyl-diphosphate DELTA-isomerase inhibitor
0.203	0.039	D-Octopine dehydrogenase inhibitor
0.194	0.031	Carnitine dehydratase inhibitor
0.192	0.028	Acetyl-CoA C-acyltransferase inhibitor
0.221	0.058	3-Demethylubiquinone-9 3-O-methyltransferase inhibitor
0.212	0.048	Antiprotozoal (Plasmodium)
0.207	0.044	Nitric oxide scavenger
0.197	0.034	Gingipain R inhibitor
0.193	0.031	Lactosylceramide alpha-2,3-sialyltransferase inhibitor
0.236	0.073	UDP-glucuronosyltransferase substrate
0.184	0.022	Caspase 3 inhibitor
0.241	0.079	Antipyretic
0.234	0.073	Chloride channel activator
0.171	0.01	Dihydrodipicolinate synthase inhibitor
0.184	0.023	Choline dehydrogenase inhibitor
0.185	0.024	Membrane dipeptidase inhibitor
0.255	0.095	RNA synthesis inhibitor
0.192	0.032	D-cysteine desulfhydrase inhibitor
0.277	0.117	Antiinflammatory, ophthalmic
0.168	0.009	CYP4F substrate
0.235	0.076	Antiperistaltic
0.178	0.019	CYP19 substrate
0.231	0.073	Histidinol-phosphatase inhibitor
0.206	0.048	Peptide-tryptophan 2,3-dioxygenase inhibitor
0.172	0.014	Haloalkane dehalogenase inhibitor
0.198	0.04	Transforming growth factor beta 1 agonist
0.176	0.019	Demethylsterigmatocystin 6-O-methyltransferase inhibitor
0.169	0.011	Ribulose-bisphosphate carboxylase inhibitor
0.222	0.065	Threonine aldolase inhibitor
0.186	0.03	Omega-amidase inhibitor
0.196	0.04	CYP2B18 substrate
0.236	0.081	Peptidyltransferase inhibitor
0.201	0.045	Antileprosy
0.253	0.097	NADPH-ferrihemoprotein reductase inhibitor
0.182	0.026	4-Alpha-glucanotransferase inhibitor
0.164	0.009	Epoxide hydrolase substrate
0.19	0.035	Saccharopine dehydrogenase (NADP+, L-glutamate-forming) inhibitor
0.179	0.025	D-Ornithine 4,5-aminomutase inhibitor
0.229	0.075	Dopamine release stimulant
0.177	0.023	Aconitate decarboxylase inhibitor
0.161	0.007	Mannosyl-oligosaccharide glucosidase inhibitor
0.181	0.028	Interferon antagonist
0.213	0.061	Guanidinoacetate kinase inhibitor
0.168	0.016	Alanine dehydrogenase inhibitor
0.194	0.042	SULT1E1 substrate
0.161	0.01	3(or 17)alpha-hydroxysteroid dehydrogenase inhibitor
0.198	0.047	Bile-salt sulfotransferase inhibitor
0.278	0.128	Immunosuppressant
0.265	0.115	Hypolipemic
0.156	0.007	Autophagy inducer
0.182	0.033	Transcription factor NF kappa B inhibitor
0.27	0.121	Opioid kappa 3 receptor antagonist
0.206	0.056	Antiprotozoal (Toxoplasma)
0.228	0.079	Non-steroidal antiinflammatory agent
0.186	0.037	Aldehyde oxidase substrate
0.202	0.053	Choline kinase inhibitor
0.161	0.013	Mycodextranase inhibitor
0.191	0.042	Trans-1,2-dihydrobenzene-1,2-diol dehydrogenase inhibitor
0.174	0.026	SULT1A1 substrate
0.168	0.02	Succinate dehydrogenase inhibitor
0.19	0.043	Phenylpyruvate decarboxylase inhibitor
0.19	0.042	Allantoate deiminase inhibitor
0.384	0.236	CYP2H substrate
0.247	0.1	Monoamine uptake inhibitor
0.232	0.085	ATPase stimulant
0.157	0.011	Homospermidine synthase inhibitor
0.202	0.056	Urate-ribonucleotide phosphorylase inhibitor
0.191	0.045	Acetylenecarboxylate hydratase inhibitor
0.202	0.056	GABA B receptor agonist
0.206	0.06	CTGF expression inhibitor
0.171	0.025	Diaminopimelate dehydrogenase inhibitor
0.181	0.035	Cysteine-S-conjugate beta-lyase inhibitor
0.202	0.056	Tentoxilysin inhibitor
0.239	0.093	Aldosterone antagonist
0.187	0.042	Iron-cytochrome-c reductase inhibitor
0.18	0.035	Nuclease inhibitor
0.167	0.023	Glutamate decarboxylase inhibitor
0.195	0.05	5 Hydroxytryptamine 7 agonist
0.182	0.037	Calcium antagonist
0.259	0.114	Antiprotozoal (Amoeba)
0.153	0.009	Squalene-hopene cyclase inhibitor
0.175	0.031	Deacetoxycephalosporin-C synthase inhibitor
0.198	0.054	N-acetylneuraminate 4-O-acetyltransferase inhibitor
0.171	0.027	Glucosamine-1-phosphate N-acetyltransferase inhibitor
0.17	0.027	Phosphofructokinase-1 inhibitor
0.185	0.041	UGT1A10 substrate
0.157	0.013	4-Hydroxy-4-methyl-2-oxoglutarate aldolase inhibitor
0.175	0.031	UDP-glucose-hexose-1-phosphate uridylyltransferase inhibitor
0.211	0.067	Free radical scavenger
0.193	0.049	K(Ca) 3.1 channel activator
0.193	0.049	Potassium channel intermediate-conductance Ca-activated activator
0.164	0.021	Lysine decarboxylase inhibitor
0.183	0.04	3-Ketovalidoxylamine C-N-lyase inhibitor
0.163	0.02	Glutamate dehydrogenase (NADP+) inhibitor
0.154	0.011	L-lactate dehydrogenase (cytochrome) inhibitor
0.164	0.021	Ornithine-oxo-acid transaminase inhibitor
0.154	0.012	Dextransucrase inhibitor
0.166	0.024	Trans-octaprenyltranstransferase inhibitor
0.154	0.011	Squalene epoxidase inhibitor
0.199	0.057	Glyoxylate reductase (NADP+) inhibitor
0.187	0.045	Inositol oxygenase inhibitor
0.166	0.024	Dry eye syndrome treatment
0.16	0.018	Decylcitrate synthase inhibitor
0.159	0.018	Fumarylacetoacetase inhibitor
0.188	0.047	Xaa-Pro dipeptidyl-peptidase inhibitor
0.22	0.079	D-amino-acid dehydrogenase inhibitor
0.177	0.036	VCAM1 expression inhibitor
0.207	0.066	UGT2B7 substrate
0.241	0.101	4-Hydroxyphenylacetate 3-monooxygenase inhibitor
0.19	0.05	Magnesium-protoporphyrin IX methyltransferase inhibitor
0.219	0.078	CYP2G1 substrate
0.207	0.067	Antineoplastic (lung cancer)
0.156	0.016	3-Deoxy-7-phosphoheptulonate synthase inhibitor
0.146	0.007	CYP4F12 substrate
0.167	0.028	Oxoglutarate dehydrogenase (lipoamide) inhibitor
0.158	0.019	Vitamin
0.211	0.073	Ubiquitin thiolesterase inhibitor
0.15	0.012	Alpha-L-fucosidase inhibitor
0.361	0.223	Antiischemic, cerebral
0.166	0.027	Aspartate racemase inhibitor
0.172	0.034	Dihydrouracil dehydrogenase (NAD+) inhibitor
0.17	0.032	Kallikrein inhibitor
0.179	0.041	Beta-alanine-pyruvate transaminase inhibitor
0.179	0.041	Galactose 1-dehydrogenase (NADP+) inhibitor
0.167	0.03	Venombin A inhibitor
0.176	0.039	Selenocysteine lyase inhibitor
0.195	0.057	Guanidinoacetate N-methyltransferase inhibitor
0.159	0.022	Mannonate dehydratase inhibitor
0.171	0.034	Pyridoxine 5-dehydrogenase inhibitor
0.173	0.036	D-lactate dehydrogenase inhibitor
0.216	0.079	O-aminophenol oxidase inhibitor
0.165	0.028	Propionate-CoA ligase inhibitor
0.247	0.111	Formate-dihydrofolate ligase inhibitor
0.164	0.028	Galactoside 2-alpha-L-fucosyltransferase inhibitor
0.166	0.03	Coagulant
0.174	0.038	Methionine decarboxylase inhibitor
0.154	0.018	Isocitrate dehydrogenase (NADP+) inhibitor
0.191	0.055	D-xylulose reductase inhibitor
0.189	0.054	Choline-sulfatase inhibitor
0.17	0.035	Estrone sulfotransferase inhibitor
0.188	0.053	Calcium-sensing receptor agonist
0.196	0.062	Anthrax lethal factor inhibitor
0.211	0.077	Chaperonin ATPase inhibitor
0.157	0.023	UGT2B11 substrate
0.177	0.043	Quinoline-4-carboxylate 2-oxidoreductase inhibitor
0.157	0.023	Dichloromuconate cycloisomerase inhibitor
0.192	0.059	Leucolysin inhibitor
0.149	0.015	Amylo-alpha-1,6-glucosidase inhibitor
0.153	0.019	Cellobiose phosphorylase inhibitor
0.173	0.04	Iduronate-2-sulfatase inhibitor
0.142	0.009	Monocarboxylic acid transporter inhibitor
0.142	0.009	Monocarboxylic acid transporter 1 inhibitor
0.22	0.087	Dactylysin inhibitor
0.164	0.031	Pregnane X receptor agonist
0.305	0.173	HIF1A expression inhibitor
0.164	0.032	Choloylglycine hydrolase inhibitor
0.14	0.008	CYP2C2 substrate
0.177	0.045	Phosphoinositide phospholipase C inhibitor
0.162	0.031	Heat shock protein agonist
0.194	0.063	Glutamate 5-kinase inhibitor
0.185	0.054	Shikimate 5-dehydrogenase inhibitor
0.195	0.064	Ketol-acid reductoisomerase inhibitor
0.146	0.016	Phosphatidylinositol 3-kinase stimulant
0.191	0.061	Antioxidant
0.229	0.1	Gamma-glutamyltransferase inhibitor
0.161	0.032	Guanidinodeoxy-scyllo-inositol-4-phosphatase inhibitor
0.158	0.03	Glutamate N-acetyltransferase inhibitor
0.165	0.036	Meprin A inhibitor
0.192	0.064	UGT1A3 substrate
0.267	0.139	CYP3A4 inducer
0.15	0.022	Shab potassium channel blocker
0.188	0.061	CYP1B1 substrate
0.134	0.007	Dynamin GTPase inhibitor
0.207	0.08	Tankyrase inhibitor
0.287	0.16	Vasodilator, peripheral
0.161	0.034	Glycosylphosphatidylinositol diacylglycerol-lyase inhibitor
0.18	0.054	(R,R)-butanediol dehydrogenase inhibitor
0.187	0.061	Deoxyribonuclease I inhibitor
0.234	0.108	Age-related macular degeneration treatment
0.162	0.036	Nitrilase inhibitor
0.258	0.133	CYP3A inducer
0.208	0.083	Interleukin 10 agonist
0.155	0.03	Azobenzene reductase inhibitor
0.157	0.032	CYP3A5 inducer
0.197	0.072	Neurotrophic factor enhancer
0.174	0.049	Monophenol monooxygenase inhibitor
0.155	0.031	UDP-glucose 4-epimerase inhibitor
0.135	0.011	2,3-Oxidosqualene-lanosterol cyclase inhibitor
0.166	0.042	Asparagine-tRNA ligase inhibitor
0.139	0.016	ATP deaminase inhibitor
0.2	0.076	Magnesium-protoporphyrin IX monomethyl ester (oxidative) cyclase inhibitor
0.172	0.049	Quercetin 2,3-dioxygenase inhibitor
0.184	0.061	(S)-3-hydroxyacid ester dehydrogenase inhibitor
0.258	0.135	Diuretic inhibitor
0.151	0.028	2-Dehydropantolactone reductase (A-specific) inhibitor
0.249	0.126	CYP3A7 substrate
0.161	0.038	Agmatinase inhibitor
0.183	0.06	Anthranilate 3-monooxygenase (deaminating) inhibitor
0.189	0.066	UGT2B substrate
0.194	0.072	UGT1A1 substrate
0.164	0.042	Antineoplastic antimetabolite
0.152	0.03	Asparaginase inhibitor
0.147	0.026	SULT1A3 substrate
0.205	0.085	Nav1.5 sodium channel blocker
0.167	0.046	Beta-ureidopropionase inhibitor
0.15	0.03	Arginine deiminase inhibitor
0.139	0.018	Histidine ammonia-lyase inhibitor
0.139	0.018	L-lysine oxidase inhibitor
0.147	0.027	Secretase alpha stimulant
0.147	0.027	Secretase stimulant
0.271	0.151	Vasodilator, coronary
0.177	0.057	Quisqualate antagonist
0.199	0.079	Peptidyl-dipeptidase B inhibitor
0.134	0.015	3-Dehydroquinate dehydratase inhibitor
0.235	0.116	Cytochrome-b5 reductase inhibitor
0.23	0.111	Skeletal muscle relaxant
0.172	0.053	Geranylgeranyl-diphosphate geranylgeranyltransferase inhibitor
0.124	0.005	Catechol O methyltransferase inhibitor
0.174	0.056	Alkene monooxygenase inhibitor
0.171	0.053	Homoserine dehydrogenase inhibitor
0.168	0.05	3-Isopropylmalate dehydratase inhibitor
0.154	0.036	1-Aminocyclopropane-1-carboxylate deaminase inhibitor
0.127	0.009	Anesthetic inhalation
0.156	0.038	(R)-limonene 6-monooxygenase inhibitor
0.186	0.068	2,3-Dihydroxyindole 2,3-dioxygenase inhibitor
0.166	0.049	Valine-tRNA ligase inhibitor
0.159	0.042	Carboxypeptidase E inhibitor
0.165	0.048	Dimethylallyltranstransferase inhibitor
0.148	0.031	Valine dehydrogenase (NADP+) inhibitor
0.159	0.042	Palmitoyl-CoA hydrolase inhibitor
0.159	0.042	Acyl-CoA hydrolase inhibitor
0.18	0.063	Nucleoside-diphosphatase inhibitor
0.171	0.054	Ethanolaminephosphotransferase inhibitor
0.143	0.026	NMDA receptor polyamine site antagonist
0.154	0.038	Glycine N-acyltransferase inhibitor
0.129	0.012	Ca2+-transporting ATPase inhibitor
0.138	0.022	Saccharopine dehydrogenase (NAD+, L-glutamate-forming) inhibitor
0.174	0.058	Methylaspartate ammonia-lyase inhibitor
0.135	0.02	Cathepsin G inhibitor
0.129	0.013	Sphingosine kinase inhibitor
0.168	0.053	Cysteine synthase inhibitor
0.123	0.009	Propionate CoA-transferase inhibitor
0.169	0.055	Anesthetic local
0.124	0.01	Linoleate isomerase inhibitor
0.14	0.027	Cysteine transaminase inhibitor
0.231	0.118	Hematopoietic inhibitor
0.152	0.039	Beta lactamase inhibitor
0.144	0.032	Glycerol dehydratase inhibitor
0.175	0.062	Gametolysin inhibitor
0.148	0.036	D-arabinonolactone oxidase inhibitor
0.146	0.034	Aspartate-ammonia ligase (ADP-forming) inhibitor
0.122	0.01	1-Alkyl-2-acetylglycerol O-acyltransferase inhibitor
0.181	0.069	CYP1A1 inducer
0.164	0.053	N-carbamoyl-L-amino-acid hydrolase inhibitor
0.146	0.035	Chloramphenicol O-acetyltransferase inhibitor
0.158	0.047	Protein-glucosylgalactosylhydroxylysine glucosidase inhibitor
0.151	0.04	Porphobilinogen synthase inhibitor
0.145	0.035	Streptopain inhibitor
0.122	0.011	D-lactate-2-sulfatase inhibitor
0.124	0.014	Anticholelithogenic
0.138	0.029	Cystathionine beta-lyase inhibitor
0.13	0.021	2-Methylcitrate dehydratase inhibitor
0.128	0.019	12-Lipoxygenase inhibitor
0.135	0.027	Heat shock protein 70 agonist
0.13	0.021	N-acetylglucosamine-6-phosphate deacetylase inhibitor
0.16	0.052	UGT1A8 substrate
0.167	0.059	Methyltransferase substrate
0.172	0.064	Allantoin racemase inhibitor
0.142	0.034	Glutamate release inhibitor
0.162	0.054	Antischistosomal
0.161	0.054	Nitric oxide antagonist
0.162	0.055	Isoquinoline 1-oxidoreductase inhibitor
0.171	0.064	Contraceptive female
0.169	0.061	Cytochrome-b5 reductase substrate
0.162	0.055	Sulfur dioxygenase inhibitor
0.183	0.076	Antianorexic
0.119	0.013	Peptidoglycan beta-N-acetylmuramidase inhibitor
0.153	0.047	Isovaleryl-CoA dehydrogenase inhibitor
0.156	0.05	Malate-CoA ligase inhibitor
0.228	0.121	Tryptophan 2,3-dioxygenase inhibitor
0.158	0.053	UGT1A7 substrate
0.149	0.043	CYP26A substrate
0.193	0.087	Interleukin 6 antagonist
0.176	0.071	Hydroxymethylglutaryl-CoA lyase inhibitor
0.114	0.009	Glucan 1,3-alpha-glucosidase inhibitor
0.2	0.095	UGT1A substrate
0.255	0.15	Anticonvulsant
0.175	0.071	ADP-ribosylarginine hydrolase inhibitor
0.145	0.041	Alanine transaminase inhibitor
0.148	0.044	Fructose-2,6-bisphosphate 2-phosphatase inhibitor
0.143	0.039	Homocitrate synthase inhibitor
0.196	0.092	MO15-related protein kinase Pfmrk inhibitor
0.128	0.024	2-Methyleneglutarate mutase inhibitor
0.126	0.022	Long-chain-fatty-acid-CoA ligase inhibitor
0.122	0.018	Alpha glucosidase inhibitor
0.138	0.035	2-Nitrophenol 2-monooxygenase inhibitor
0.129	0.026	Isocitrate lyase inhibitor
0.23	0.127	Venom exonuclease inhibitor
0.156	0.053	Beta-cyclopiazonate dehydrogenase inhibitor
0.209	0.107	Glutaminyl-peptide cyclotransferase inhibitor
0.13	0.027	3-Isopropylmalate dehydrogenase inhibitor
0.199	0.097	Nucleoside oxidase (H2O2-forming) inhibitor
0.117	0.016	Aspartate ammonia-lyase inhibitor
0.128	0.027	CDC25A inhibitor
0.147	0.046	Interferon gamma antagonist
0.12	0.019	Shock treatment
0.118	0.017	Long-chain-acyl-CoA dehydrogenase inhibitor
0.138	0.037	Ribitol 2-dehydrogenase inhibitor
0.129	0.028	Glyceraldehyde-3-phosphate dehydrogenase (NADP+) inhibitor
0.105	0.004	Dichloromethane dehalogenase inhibitor
0.211	0.11	Antineoplastic (brain cancer)
0.151	0.05	Protease inhibitor
0.216	0.115	Cyclic AMP modulator
0.176	0.076	Antineoplastic (endocrine cancer)
0.125	0.024	Granzyme B inhibitor
0.152	0.052	Nav1.2 sodium channel blocker
0.117	0.017	Alpha,alpha-trehalose-phosphate synthase (UDP-forming) inhibitor
0.152	0.052	Skin whitener
0.281	0.182	Chemosensitizer
0.145	0.046	Lactaldehyde reductase (NADPH) inhibitor
0.11	0.011	Hydroperoxide dehydratase inhibitor
0.11	0.011	Sphingosine 1-phosphate receptor 5 agonist
0.145	0.046	Phosphonoacetate hydrolase inhibitor
0.155	0.056	Thiamine-phosphate kinase inhibitor
0.162	0.063	Adenylate cyclase stimulant
0.162	0.064	Glutamin-(asparagin-)ase inhibitor
0.129	0.032	CYP1B1 inhibitor
0.115	0.017	Lactate-malate transhydrogenase inhibitor
0.123	0.026	Propanediol dehydratase inhibitor
0.126	0.029	Diguanidinobutanase inhibitor
0.176	0.08	Sedoheptulose-bisphosphatase inhibitor
0.186	0.09	Sodium channel blocker
0.179	0.083	Anesthetic
0.122	0.026	Phosphoribulokinase inhibitor
0.12	0.024	Inositol-3-phosphate synthase inhibitor
0.132	0.036	Inositol 1,4,5-trisphosphate 3-kinase inhibitor
0.108	0.013	CDC25C inhibitor
0.125	0.03	4-Carboxymethyl-4-methylbutenolide mutase inhibitor
0.152	0.057	Sepsis treatment
0.198	0.103	Ferredoxin hydrogenase inhibitor
0.159	0.064	Ligase inhibitor
0.168	0.074	Protein synthesis inhibitor
0.141	0.047	L-galactonolactone oxidase inhibitor
0.205	0.111	ATP-binding cassette A1 stimulant
0.137	0.044	Aspartate transaminase inhibitor
0.134	0.041	6-Methylsalicylate decarboxylase inhibitor
0.163	0.069	Keratolytic
0.158	0.065	Testosterone 17beta-dehydrogenase inhibitor
0.134	0.041	2-Aminohexano-6-lactam racemase inhibitor
0.135	0.042	Allantoicase inhibitor
0.151	0.058	CDP-diacylglycerol-inositol 3-phosphatidyltransferase inhibitor
0.132	0.039	JNK mitogen-activated protein kinase inhibitor
0.176	0.084	Arylacetonitrilase inhibitor
0.154	0.062	Hippurate hydrolase inhibitor
0.132	0.04	Malate dehydrogenase (oxaloacetate-decarboxylating) inhibitor
0.124	0.032	2-Oxoaldehyde dehydrogenase (NAD+) inhibitor
0.113	0.022	Beta-fructofuranosidase inhibitor
0.124	0.032	Interferon agonist
0.155	0.064	Glutamate synthase (ferredoxin) inhibitor
0.124	0.032	Beta-amylase inhibitor
0.139	0.047	Adenosylmethionine-8-amino-7-oxononanoate transaminase inhibitor
0.173	0.082	Glutathione peroxidase inhibitor
0.106	0.015	3-Methyl-2-oxobutanoate dehydrogenase (lipoamide) inhibitor
0.096	0.005	Methyltransferase inhibitor
0.131	0.04	Sorbose dehydrogenase inhibitor
0.108	0.017	Maleylacetoacetate isomerase inhibitor
0.117	0.027	Ribose-5-phosphate isomerase inhibitor
0.133	0.043	Ribonuclease inhibitor
0.144	0.054	NAD(P)+ transhydrogenase (AB-specific) inhibitor
0.11	0.02	Alpha-1,6-mannosyl-glycoprotein 6-beta-N-acetylglucosaminyltransferase inhibitor
0.141	0.051	Serine-phosphoethanolamine synthase inhibitor
0.134	0.044	Aryl-aldehyde dehydrogenase (NADP+) inhibitor
0.111	0.022	(S)-2-Methylmalate dehydratase inhibitor
0.145	0.056	Biotin carboxylase inhibitor
0.108	0.019	Glutathione S-transferase inhibitor
0.111	0.022	Cyanate hydratase inhibitor
0.108	0.02	4a-Hydroxytetrahydrobiopterin dehydratase inhibitor
0.128	0.04	Amidase inhibitor
0.138	0.05	Glucarate dehydratase inhibitor
0.123	0.035	Deoxyribonuclease (pyrimidine dimer) inhibitor
0.11	0.022	Phospholipase D inhibitor
0.158	0.07	Polar-amino-acid-transporting ATPase inhibitor
0.105	0.017	Alpha,alpha-phosphotrehalase inhibitor
0.286	0.199	Aspartyltransferase inhibitor
0.106	0.019	Beta galactosidase inhibitor
0.129	0.042	Anabolic
0.118	0.031	Leukocyte elastase inhibitor
0.175	0.088	Antinaupathic
0.14	0.053	NADPH oxidase inhibitor
0.131	0.045	CYP3C substrate
0.18	0.094	Antihypotensive
0.146	0.061	Gentisate 1,2-dioxygenase inhibitor
0.146	0.061	Ferredoxin-NADP+ reductase inhibitor
0.118	0.033	D-alanine transaminase inhibitor
0.153	0.068	Lipotropic
0.173	0.089	Antiparkinsonian, tremor relieving
0.132	0.048	Diacylglycerol kinase inhibitor
0.193	0.109	Thiol oxidase inhibitor
0.111	0.026	Ornithine carbamoyltransferase inhibitor
0.129	0.045	Poly(3-hydroxybutyrate) depolymerase inhibitor
0.093	0.009	3-Phosphoshikimate 1-carboxyvinyltransferase inhibitor
0.092	0.007	Plasminogen activator stimulant
0.087	0.003	Juvenile-hormone esterase inhibitor
0.111	0.027	Diamine oxidase inhibitor
0.097	0.013	Phosphoketolase inhibitor
0.143	0.059	L-iduronidase inhibitor
0.194	0.111	Antiprotozoal
0.146	0.063	Saccharolysin inhibitor
0.134	0.051	HCV NS3-helicase inhibitor
0.166	0.084	Dolichol kinase inhibitor
0.142	0.059	Methylglutamate dehydrogenase inhibitor
0.16	0.077	Tetrahydroxynaphthalene reductase inhibitor
0.122	0.04	Glutamate (mGluR6) antagonist
0.141	0.059	Creatine kinase inhibitor
0.121	0.04	Neurolysin inhibitor
0.139	0.058	Galactoside O-acetyltransferase inhibitor
0.112	0.031	Phosphomevalonate kinase inhibitor
0.135	0.054	Diacylglycerol cholinephosphotransferase inhibitor
0.176	0.094	Antiuremic
0.137	0.055	Prephenate dehydrogenase inhibitor
0.189	0.108	Histidinol dehydrogenase inhibitor
0.117	0.036	Cytokine modulator
0.139	0.059	Estradiol 17alpha-dehydrogenase inhibitor
0.104	0.024	Dihydrolipoamide S-acetyltransferase inhibitor
0.141	0.062	Electrolyte absorption antagonist
0.101	0.022	15-Lipoxygenase inhibitor
0.141	0.062	5-Formyltetrahydrofolate cyclo-ligase inhibitor
0.099	0.02	Prostaglandin D2 agonist
0.168	0.089	Antihelmintic (Fasciola)
0.135	0.056	Antibiotic
0.146	0.068	Phenylalanine decarboxylase inhibitor
0.097	0.019	Catechol 2,3-dioxygenase inhibitor
0.175	0.097	Sickle-cell anemia treatment
0.121	0.043	Glycine transaminase inhibitor
0.081	0.004	NADPH oxidoreductase inhibitor
0.203	0.127	Endothelial growth factor antagonist
0.152	0.076	Glutamate (mGluR5) agonist
0.146	0.07	Aryl-alcohol dehydrogenase (NADP+) inhibitor
0.274	0.198	CYP2C19 inducer
0.102	0.026	Polyamine biosynthesis inhibitor
0.121	0.046	Malyl-CoA lyase inhibitor
0.107	0.032	Glycosylceramidase inhibitor
0.164	0.089	Antineoplastic (thyroid cancer)
0.132	0.057	Neurotrophic factor
0.098	0.023	Caspase 2 inhibitor
0.13	0.055	Dethiobiotin synthase inhibitor
0.095	0.021	3-Hydroxydecanoyl-[acyl-carrier-protein] dehydratase inhibitor
0.11	0.036	Scyllo-inosamine-4-phosphate amidinotransferase inhibitor
0.132	0.058	4,5-Dihydroxyphthalate decarboxylase inhibitor
0.138	0.064	Pectate lyase inhibitor
0.103	0.029	N-acetylglucosamine kinase inhibitor
0.081	0.007	Methylcrotonoyl-CoA carboxylase inhibitor
0.117	0.043	Glutamine-pyruvate transaminase inhibitor
0.129	0.056	Lanosterol 14 alpha demethylase inhibitor
0.099	0.026	HIV-1 integrase (3'-Processing) inhibitor
0.094	0.021	Dipeptidyl peptidase I inhibitor
0.111	0.038	Acyl-CoA dehydrogenase (NADP+) inhibitor
0.094	0.021	Arabinogalactan endo-1,4-beta-galactosidase inhibitor
0.107	0.035	Arginine decarboxylase inhibitor
0.125	0.053	Diiodophenylpyruvate reductase inhibitor
0.137	0.064	Antiprotozoal (Babesia)
0.09	0.018	Malate dehydrogenase (oxaloacetate-decarboxylating) (NADP+) inhibitor
0.119	0.047	Gluconate dehydratase inhibitor
0.186	0.114	Alcohol dehydrogenase [NAD(P)+] inhibitor
0.123	0.051	5 Hydroxytryptamine 4A antagonist
0.11	0.038	Tagaturonate reductase inhibitor
0.11	0.038	Fructuronate reductase inhibitor
0.09	0.019	Endonuclease (influenza) inhibitor
0.106	0.035	Succinate-hydroxymethylglutarate CoA-transferase inhibitor
0.101	0.03	Maleate hydratase inhibitor
0.112	0.041	D-stereospecific aminopeptidase inhibitor
0.121	0.05	Site-specific DNA-methyltransferase (adenine-specific) inhibitor
0.108	0.037	Hydroxyacylglutathione hydrolase inhibitor
0.18	0.11	Guanosine-3',5'-bis(diphosphate) 3'-diphosphatase inhibitor
0.09	0.019	Alpha-mannosidase inhibitor
0.15	0.08	Oxalate oxidase inhibitor
0.107	0.037	Uridine nucleosidase inhibitor
0.265	0.195	Prion diseases treatment
0.131	0.062	2,5-Dihydroxypyridine 5,6-dioxygenase inhibitor
0.094	0.025	Aldose 1-epimerase inhibitor
0.084	0.015	Sucrose alpha-glucosidase inhibitor
0.11	0.041	Proline dehydrogenase inhibitor
0.094	0.025	Asparagine-oxo-acid transaminase inhibitor
0.098	0.029	Interleukin 1a antagonist
0.095	0.026	CYP2A13 substrate
0.134	0.066	2-Dehydropantoate aldolase inhibitor
0.169	0.101	Cerebrovascular disordes treatment
0.103	0.035	L-fuconate dehydratase inhibitor
0.097	0.029	4-Hydroxy-2-oxoglutarate aldolase inhibitor
0.11	0.042	Glycine receptor antagonist
0.146	0.078	L-amino-acid oxidase inhibitor
0.08	0.013	Elastase 1 inhibitor
0.1	0.032	Phosphorylase kinase inhibitor
0.101	0.033	Urocanate hydratase inhibitor
0.107	0.04	Arginyltransferase inhibitor
0.123	0.056	Glutamine-tRNA ligase inhibitor
0.085	0.018	Mannosidase inhibitor
0.074	0.007	CYP4F8 substrate
0.114	0.047	Pyridoxal kinase inhibitor
0.076	0.01	CYP3A11 substrate
0.108	0.042	5-Oxoprolinase (ATP-hydrolysing) inhibitor
0.095	0.028	Kallikrein 3 inhibitor
0.08	0.014	Aldehyde dehydrogenase 1A2 inhibitor
0.083	0.017	Glucan 1,4-alpha-glucosidase inhibitor
0.221	0.156	Para amino benzoic acid antagonist
0.129	0.064	Xanthine oxidase inhibitor
0.073	0.008	Glucosylceramidase inhibitor
0.118	0.052	Nicotinamidase inhibitor
0.144	0.079	Phloroglucinol reductase inhibitor
0.112	0.047	GABA transporter 3 inhibitor
0.09	0.025	Oxaloacetate tautomerase inhibitor
0.077	0.013	Arachidonate-CoA ligase inhibitor
0.094	0.03	Tryptophan synthase inhibitor
0.143	0.079	HMG CoA synthase inhibitor
0.103	0.039	Serine-glyoxylate transaminase inhibitor
0.093	0.03	Glutamate (mGluR8) agonist
0.118	0.055	Movement disorders treatment
0.092	0.029	HIV-1 integrase (Strand Transfer) inhibitor
0.099	0.036	Beta-N-acetylhexosaminidase inhibitor
0.094	0.032	Protocatechuate 3,4-dioxygenase inhibitor
0.134	0.072	Homogentisate 1,2-dioxygenase inhibitor
0.11	0.048	Glycerophosphocholine cholinephosphodiesterase inhibitor
0.133	0.072	Orotate reductase (NADH) inhibitor
0.101	0.039	2-Pyrocatechuate decarboxylase inhibitor
0.089	0.027	Phosphogluconate dehydrogenase (decarboxylating) inhibitor
0.083	0.022	Chymase inhibitor
0.088	0.027	Enoyl-CoA hydratase inhibitor
0.125	0.064	UDP-N-acetylglucosamine-dolichyl-phosphate N-acetylglucosaminephosphotransferase inhibitor
0.098	0.037	Cystathionine gamma-lyase inhibitor
0.098	0.037	Oxaloacetate decarboxylase inhibitor
0.074	0.013	Prostaglandin-I synthase inhibitor
0.086	0.026	Malate synthase inhibitor
0.084	0.024	Proteasome inhibitor
0.107	0.048	DNA methyltransferase I inhibitor
0.106	0.047	Acetolactate synthase inhibitor
0.168	0.109	Expectorant
0.145	0.086	Glutathione reductase inhibitor
0.114	0.055	CYP1A3 substrate
0.075	0.016	Cathepsin B inhibitor
0.157	0.098	UGT1A4 substrate
0.123	0.065	DELTA24-sterol reductase inhibitor
0.113	0.055	Arylformamidase inhibitor
0.082	0.024	Hot flush treatment
0.128	0.07	DOPA decarboxylase inhibitor
0.097	0.039	Chymotrypsin inhibitor
0.137	0.079	Chitin synthase inhibitor
0.166	0.109	Coenzyme-B sulfoethylthiotransferase inhibitor
0.122	0.065	ATP adenylyltransferase inhibitor
0.097	0.04	CYP26 substrate
0.12	0.063	Glycoprotein 3-alpha-L-fucosyltransferase inhibitor
0.078	0.022	Leukotriene C antagonist
0.09	0.034	Aspartate carbamoyltransferase inhibitor
0.209	0.153	3C-like protease (Human coronavirus) inhibitor
0.109	0.053	Homocysteine desulfhydrase inhibitor
0.099	0.043	Muconate cycloisomerase inhibitor
0.141	0.085	3'-Nucleotidase inhibitor
0.08	0.025	Glutamate (mGluR group I) agonist
0.109	0.053	Lipoxygenase inhibitor
0.137	0.082	Hexokinase inhibitor
0.102	0.046	Insulin sensitizer
0.123	0.068	NAD(P)+ transhydrogenase (B-specific) inhibitor
0.195	0.139	ATP phosphoribosyltransferase inhibitor
0.091	0.036	Paget's disease treatment
0.062	0.007	Cathepsin V inhibitor
0.075	0.021	Phosphoglycerate dehydrogenase inhibitor
0.114	0.06	Pyrimidine-deoxynucleoside 2'-dioxygenase inhibitor
0.098	0.043	Retinoic acid beta receptor agonist
0.131	0.077	Antiemphysemic
0.147	0.093	UGT2B9 substrate
0.079	0.024	N-acetylmuramoyl-L-alanine amidase inhibitor
0.106	0.052	Orotate reductase (NADPH) inhibitor
0.099	0.045	Granulocyte macrophage colony stimulating factor agonist
0.103	0.049	Leukotriene E4 antagonist
0.091	0.037	Thromboxane antagonist
0.106	0.052	Transthyretin amyloid fibril formation inhibitor
0.072	0.019	Prostacyclin agonist
0.147	0.093	Polynucleotide 5'-hydroxy-kinase inhibitor
0.159	0.106	Prostate cancer treatment
0.07	0.017	[3-methyl-2-oxobutanoate dehydrogenase (lipoamide)] kinase inhibitor
0.074	0.022	2-Methyl-branched-chain-enoyl-CoA reductase inhibitor
0.074	0.022	D-Lysine 5,6-aminomutase inhibitor
0.088	0.035	PRL phosphatase inhibitor
0.079	0.027	UDP-glucuronate decarboxylase inhibitor
0.078	0.026	Butyryl-CoA dehydrogenase inhibitor
0.103	0.051	Astringent
0.08	0.027	SULT1A2 substrate
0.119	0.067	Formate dehydrogenase inhibitor
0.094	0.042	Argininosuccinate lyase inhibitor
0.097	0.045	Retinol O-fatty-acyltransferase inhibitor
0.059	0.007	Kainate receptor agonist
0.072	0.02	Phospholipase D1 inhibitor
0.123	0.072	UGT2B1 substrate
0.09	0.038	[acyl-carrier-protein] S-malonyltransferase inhibitor
0.084	0.033	Carboxypeptidase U inhibitor
0.107	0.055	tRNA (cytosine-5-)-methyltransferase inhibitor
0.101	0.05	Heme oxygenase inhibitor
0.077	0.026	Acidifying agent gastric
0.168	0.117	Polarisation inhibitor
0.141	0.09	Myosin-light-chain-phosphatase inhibitor
0.097	0.046	Glutathione-disulfide reductase inhibitor
0.101	0.051	Sphingomyelinase inhibitor
0.135	0.085	Antibacterial, ophthalmic
0.113	0.063	Antineoplastic, alkylator
0.054	0.004	Geranyltranstransferase inhibitor
0.06	0.01	Glucose-6-phosphate isomerase inhibitor
0.093	0.043	(R)-aminopropanol dehydrogenase inhibitor
0.106	0.056	Agaritine gamma-glutamyltransferase inhibitor
0.084	0.034	N-acetylglucosaminyldiphosphoundecaprenol N-acetyl-beta-D-mannosaminyltransferase inhibitor
0.074	0.025	Acyl-CoA dehydrogenase inhibitor
0.209	0.16	CYP2C19 inhibitor
0.085	0.035	L-3-cyanoalanine synthase inhibitor
0.135	0.086	UGT2B15 substrate
0.086	0.037	Leukotriene antagonist
0.071	0.022	5-Aminovalerate transaminase inhibitor
0.09	0.041	Kynureninase inhibitor
0.123	0.074	AICAR transformylase inhibitor
0.082	0.033	Formimidoylglutamase inhibitor
0.075	0.027	Corticotropin releasing factor antagonist
0.065	0.017	Na+ K+ transporting ATPase inhibitor
0.187	0.14	Hematopoietic
0.099	0.051	Trimerelysin II inhibitor
0.215	0.168	Pyroglutamyl-peptidase II inhibitor
0.076	0.029	Thromboxane A2 antagonist
0.137	0.09	GABA C receptor antagonist
0.084	0.037	Lassitude treatment
0.075	0.028	Prostaglandin agonist
0.232	0.185	Myc inhibitor
0.097	0.05	Threonine ammonia-lyase inhibitor
0.11	0.063	Phenylalanine 4-hydroxylase inhibitor
0.212	0.165	Mediator release inhibitor
0.09	0.044	Malate dehydrogenase (NADP+) inhibitor
0.064	0.018	Pyridoxamine-oxaloacetate transaminase inhibitor
0.129	0.082	Procollagen-lysine 5-dioxygenase inhibitor
0.168	0.122	CYP2A11 substrate
0.103	0.057	CMP-N-acetylneuraminate monooxygenase inhibitor
0.088	0.043	Heat shock protein 70 antagonist
0.081	0.036	Homoserine kinase inhibitor
0.084	0.039	2-Dehydro-3-deoxy-phosphogluconate aldolase inhibitor
0.077	0.033	Deoxyhypusine synthase inhibitor
0.082	0.038	Sucrose synthase inhibitor
0.056	0.012	Histone deacetylase 4 inhibitor
0.076	0.033	Mycolysin inhibitor
0.074	0.031	Chitin deacetylase inhibitor
0.065	0.022	1-Deoxy-D-xylulose-5-phosphate reductoisomerase inhibitor
0.065	0.022	Retinoid X alpha receptor agonist
0.107	0.064	Butyrate-CoA ligase inhibitor
0.15	0.107	GST M1-1 substrate
0.059	0.016	Squalene synthetase inhibitor
0.063	0.02	Carboxy-cis,cis-muconate cyclase inhibitor
0.158	0.115	Gastritis treatment
0.09	0.048	Phosphoenolpyruvate carboxykinase (diphosphate) inhibitor
0.076	0.034	3-Alpha-hydroxysteroid dehydrogenase (B-specific) inhibitor
0.106	0.064	Trypanothione-disulfide reductase inhibitor
0.177	0.135	Muscle relaxant
0.09	0.048	Protein kinase C stimulant
0.065	0.023	Eicosanoid agonist
0.059	0.018	CPB protease inhibitor
0.047	0.006	Cyclomaltodextrin glucanotransferase inhibitor
0.056	0.014	Pregnane X receptor antagonist
0.054	0.012	Histone deacetylase class IIa inhibitor
0.104	0.063	Amyloid beta aggregation inhibitor
0.063	0.021	Sucrose-phosphate phosphatase inhibitor
0.067	0.026	Pyruvate, water dikinase inhibitor
0.057	0.016	Kallikrein 13 inhibitor
0.055	0.014	Macrophage scavenger receptor antagonist
0.085	0.044	CYP26 inhibitor
0.134	0.094	TH expression enhancer
0.075	0.035	Sphingosine 1-phosphate receptor 3 antagonist
0.2	0.16	Antimetastatic
0.053	0.013	Histone deacetylase 2 inhibitor
0.094	0.054	Glycine N-benzoyltransferase inhibitor
0.111	0.071	3-Hydroxyacyl-CoA dehydrogenase inhibitor
0.126	0.086	Dolichyl-phosphate beta-D-mannosyltransferase inhibitor
0.293	0.254	Antineurotic
0.079	0.04	Aspartate 1-decarboxylase inhibitor
0.1	0.061	Dihydrouracil oxidase inhibitor
0.129	0.09	Antihyperlipoproteinemic
0.212	0.173	Analgesic stimulant
0.078	0.039	Protein C (activated) inhibitor
0.1	0.061	Deoxycytidine deaminase inhibitor
0.098	0.06	Ketohexokinase inhibitor
0.158	0.12	Vascular adhesion protein 1 inhibitor
0.068	0.03	Hyperparathyroidism treatment
0.081	0.043	6-Phosphofructo-2-kinase inhibitor
0.093	0.055	tRNA cytidylyltransferase inhibitor
0.13	0.092	GABA A inverse agonist
0.13	0.092	GABA inverse agonist
0.082	0.044	Glycerophosphocholine phosphodiesterase inhibitor
0.067	0.029	Prolyl endopeptidase inhibitor
0.085	0.048	Biliverdin reductase inhibitor
0.089	0.052	HIV-1 integrase inhibitor
0.091	0.054	Ribonuclease U2 inhibitor
0.049	0.012	Interleukin 1 beta converting enzyme inhibitor
0.099	0.062	Iron antagonist
0.087	0.051	3-Oxosteroid 1-dehydrogenase inhibitor
0.059	0.023	Betaine-homocysteine S-methyltransferase inhibitor
0.167	0.131	Antineoplastic (liver cancer)
0.088	0.052	Arabinose isomerase inhibitor
0.237	0.202	Leukopoiesis inhibitor
0.082	0.046	1-Pyrroline-5-carboxylate dehydrogenase inhibitor
0.117	0.082	Antineoplastic (cervical cancer)
0.046	0.011	Vitamin K-like
0.044	0.009	Endocannabinoid uptake inhibitor
0.07	0.035	Quinate 5-dehydrogenase inhibitor
0.044	0.009	Mannokinase inhibitor
0.044	0.009	Sphingosine 1-phosphate receptor 4 agonist
0.09	0.056	UDP-N-acetylglucosamine 2-epimerase inhibitor
0.099	0.065	Glutamate dehydrogenase inhibitor
0.101	0.067	Phosphoglycerate mutase inhibitor
0.075	0.041	Hypoxanthine phosphoribosyltransferase inhibitor
0.063	0.028	D-Alanine-poly(phosphoribitol) ligase inhibitor
0.123	0.088	Bacterial efflux pump inhibitor
0.083	0.049	Gastricsin inhibitor
0.047	0.013	Thromboxane agonist
0.207	0.173	Antiprotozoal (Coccidial)
0.069	0.035	CYP24 inhibitor
0.075	0.041	Carnitine O-octanoyltransferase inhibitor
0.062	0.028	Ceramidase inhibitor
0.073	0.039	Glutathione reductase stimulant
0.073	0.039	Glutathione reductase (NADPH) stimulant
0.055	0.021	2-Ethylmalate synthase inhibitor
0.105	0.072	Glucose 1-dehydrogenase inhibitor
0.088	0.055	Peptidylglycine monooxygenase inhibitor
0.1	0.067	Extrapyramidal disorders treatment
0.096	0.063	Isocitrate dehydrogenase (NAD+) inhibitor
0.069	0.037	Cathepsin L inhibitor
0.074	0.041	Caspase 9 inhibitor
0.054	0.021	Diphosphate-fructose-6-phosphate 1-phosphotransferase inhibitor
0.048	0.016	Methylglyoxal synthase inhibitor
0.052	0.02	Polypeptide N-acetylgalactosaminyltransferase inhibitor
0.065	0.033	Leukotriene B4 antagonist
0.092	0.059	Gluconokinase inhibitor
0.065	0.034	Alpha 2d adrenoreceptor antagonist
0.083	0.051	[myelin basic protein]-arginine N-methyltransferase inhibitor
0.047	0.016	Peptidyl-prolyl cis-trans isomerase inhibitor
0.068	0.037	Phenylalanine 2-monooxygenase inhibitor
0.057	0.026	Glucose-1-phosphate adenylyltransferase inhibitor
0.052	0.02	Methylaspartate mutase inhibitor
0.154	0.123	Phospholipase A1 inhibitor
0.074	0.043	Aralkylamine dehydrogenase inhibitor
0.047	0.016	Carbonic anhydrase XIV inhibitor
0.097	0.066	Glucan 1,3-beta-glucosidase inhibitor
0.058	0.027	Phosphomannomutase inhibitor
0.107	0.076	tRNA adenylyltransferase inhibitor
0.04	0.009	TRPA1 antagonist
0.106	0.076	Antineoplastic (carcinoma)
0.066	0.036	Alpha,alpha-trehalose phosphorylase (configuration-retaining) inhibitor
0.057	0.026	Histone deacetylase SIRT2 stimulant
0.051	0.021	Neuraminidase inhibitor
0.063	0.033	Diiodotyrosine transaminase inhibitor
0.283	0.253	Diabetic neuropathy treatment
0.106	0.077	Deoxycytidylate 5-hydroxymethyltransferase inhibitor
0.064	0.034	NMDA receptor polyamine site agonist
0.084	0.055	Indole-3-acetaldehyde reductase (NADPH) inhibitor
0.07	0.04	Mannitol-1-phosphate 5-dehydrogenase inhibitor
0.122	0.092	Urolithiasis treatment
0.053	0.024	Malonyl-CoA decarboxylase inhibitor
0.072	0.043	Fatty acid synthase inhibitor
0.1	0.071	Chondroitin 6-sulfotransferase inhibitor
0.053	0.025	Lysophosphatidic acid receptor antagonist
0.157	0.128	Lymphocytopoiesis inhibitor
0.101	0.073	Shikimate kinase inhibitor
0.058	0.03	CYP24 substrate
0.16	0.132	Spasmolytic, Papaverin-like
0.087	0.059	Tyrosine-ester sulfotransferase inhibitor
0.071	0.043	Citrate (Si)-synthase inhibitor
0.11	0.083	Dihydropyrimidine dehydrogenase inhibitor
0.044	0.016	Sucrose phosphorylase inhibitor
0.066	0.039	Erythro-3-hydroxyaspartate ammonia-lyase inhibitor
0.052	0.025	GABA uptake inhibitor
0.05	0.022	Antiviral (Parainfluenza)
0.037	0.009	Dolichyldiphosphatase inhibitor
0.074	0.046	Sulfinoalanine decarboxylase inhibitor
0.101	0.074	Sulfotransferase substrate
0.121	0.094	Toll-Like receptor antagonist
0.106	0.079	Acetolactate decarboxylase inhibitor
0.11	0.083	Mannose-6-phosphate isomerase inhibitor
0.172	0.145	Vanilloid agonist
0.057	0.031	Dual specificity protein phosphatase VHR inhibitor
0.049	0.023	Protein-tyrosine phosphatase yopH inhibitor
0.065	0.038	Amino-acid N-acetyltransferase inhibitor
0.073	0.046	L lactate dehydrogenase inhibitor
0.031	0.005	Prostaglandin A1 agonist
0.054	0.027	Histone deacetylase inhibitor
0.067	0.04	Proline racemase inhibitor
0.175	0.149	Transcription factor inhibitor
0.045	0.019	Leukotriene C4 antagonist
0.09	0.064	Aromatic-amino-acid transaminase inhibitor
0.077	0.052	Ribonucleoside diphosphate reductase inhibitor
0.077	0.052	Amino-acid racemase inhibitor
0.035	0.01	Phenylpyruvate tautomerase inhibitor
0.091	0.065	X-Pro dipeptidase inhibitor
0.084	0.059	CMP-N-acylneuraminate phosphodiesterase inhibitor
0.039	0.014	Puromycin-sensitive aminopeptidase inhibitor
0.06	0.035	Estrogen-related receptor alpha antagonist
0.101	0.076	Acetylcholine release stimulant
0.044	0.019	Oleamide hydrolase inhibitor
0.059	0.034	CMP-KDO synthase inhibitor
0.039	0.015	Transaldolase inhibitor
0.06	0.035	Glycine N-choloyltransferase inhibitor
0.167	0.142	Gestagen antagonist
0.051	0.027	Asparaginyl endopeptidase inhibitor
0.073	0.049	5-Lipoxygenase inhibitor
0.075	0.052	Phosphoglycolate phosphatase inhibitor
0.059	0.035	Urate transporter 1 inhibitor
0.102	0.079	NAD+ kinase inhibitor
0.113	0.091	Antithyroid
0.086	0.063	Biphenyl-2,3-diol 1,2-dioxygenase inhibitor
0.058	0.035	Chalcone isomerase inhibitor
0.061	0.039	Arginine kinase inhibitor
0.073	0.051	High-mannose-oligosaccharide beta-1,4-N-acetylglucosaminyltransferase inhibitor
0.068	0.045	Branched-chain-amino-acid transaminase inhibitor
0.034	0.012	Alpha glucosidase I inhibitor
0.156	0.134	Mucolytic
0.034	0.013	Polyphosphate-glucose phosphotransferase inhibitor
0.059	0.037	Tannase inhibitor
0.039	0.018	Glycerate kinase inhibitor
0.03	0.009	Procollagen-proline 3-dioxygenase inhibitor
0.061	0.04	Heme oxygenase stimulant
0.047	0.027	Putrescine carbamoyltransferase inhibitor
0.054	0.033	Glucose-6-phosphate translocase inhibitor
0.045	0.025	dCMP deaminase inhibitor
0.052	0.032	Phosphoenolpyruvate carboxylase inhibitor
0.091	0.071	4-Phytase inhibitor
0.095	0.075	L-ascorbate peroxidase inhibitor
0.091	0.071	Guanylate cyclase inhibitor
0.132	0.112	Sweetener
0.034	0.014	2-Aminohexanoate transaminase inhibitor
0.096	0.077	Polynucleotide adenylyltransferase inhibitor
0.063	0.043	Thioether S-methyltransferase inhibitor
0.032	0.013	I(Ks) voltage-gated potassium channel blocker
0.044	0.026	Peptide deformylase inhibitor
0.065	0.046	Pyruvate kinase inhibitor
0.042	0.023	GABA B receptor antagonist
0.119	0.101	Nicotinic alpha6 receptor agonist
0.044	0.026	CYP2C18 inhibitor
0.149	0.131	Mucorpepsin inhibitor
0.038	0.02	Membrane-oligosaccharide glycerophosphotransferase inhibitor
0.047	0.029	Elastase inhibitor
0.076	0.059	Catechol 1,2-dioxygenase inhibitor
0.094	0.078	Glycoprotein-fucosylgalactoside alpha-N-acetylgalactosaminyltransferase inhibitor
0.102	0.085	CYP19 inhibitor
0.123	0.107	Pim-3 kinase inhibitor
0.049	0.033	4-Hydroxyphenylacetate 1-monooxygenase inhibitor
0.055	0.039	Aryl hydrocarbon receptor antagonist
0.041	0.025	Nucleoside phosphoacylhydrolase inhibitor
0.041	0.025	CYP4F2 inhibitor
0.074	0.059	Homoserine O-succinyltransferase inhibitor
0.075	0.059	Oxytocin agonist
0.12	0.105	Narcolepsy treatment
0.048	0.032	Calcitonin stimulant
0.082	0.067	Hair growth stimulant
0.05	0.034	Biotin-[methylmalonyl-CoA-carboxytransferase] ligase inhibitor
0.019	0.004	Antiviral (Herpesvirus 3, Human)
0.095	0.08	Sulfate adenylyltransferase inhibitor
0.029	0.014	Elastase 2 inhibitor
0.077	0.062	Carboxypeptidase M inhibitor
0.026	0.011	Sphingosine kinase stimulant
0.078	0.063	2-Methylcitrate synthase inhibitor
0.121	0.106	Psychosexual dysfunction treatment
0.074	0.059	S-methyl-5-thioribose kinase inhibitor
0.094	0.079	5-Aminolevulinate synthase inhibitor
0.028	0.013	5-Guanidino-2-oxopentanoate decarboxylase inhibitor
0.045	0.031	D(-)-tartrate dehydratase inhibitor
0.033	0.019	Keratan sulfotransferase inhibitor
0.043	0.029	Electron transport complex I inhibitor
0.038	0.024	Endo-beta-N-acetylglucosaminidase inhibitor
0.084	0.07	Nicotinamide-nucleotide adenylyltransferase inhibitor
0.194	0.18	Viral entry inhibitor
0.239	0.225	Interleukin 2 agonist
0.032	0.018	Protease 3C (Human rhinovirus) inhibitor
0.074	0.061	Scytalone dehydratase inhibitor
0.105	0.091	DNA directed DNA polymerase inhibitor
0.076	0.062	tRNA (guanine-N2-)-methyltransferase inhibitor
0.053	0.039	Thromboxane synthase inhibitor
0.117	0.103	Endothelin-converting enzyme inhibitor
0.149	0.136	Antineoplastic (bladder cancer)
0.078	0.065	UDP-N-acetylmuramate dehydrogenase inhibitor
0.123	0.11	Amyloid beta precursor protein antagonist
0.092	0.079	Cell wall synthesis inhibitor
0.054	0.041	Protein-glutamate O-methyltransferase inhibitor
0.084	0.072	5-Methyltetrahydropteroyltriglutamate-homocysteine S-methyltransferase inhibitor
0.095	0.083	Xanthommatin reductase inhibitor
0.08	0.068	UDP-N-acetylglucosamine diphosphorylase inhibitor
0.036	0.024	2-Methylacyl-CoA dehydrogenase inhibitor
0.041	0.029	Strombine dehydrogenase inhibitor
0.05	0.039	Glycolaldehyde dehydrogenase inhibitor
0.033	0.021	Homoisocitrate dehydrogenase inhibitor
0.064	0.052	UDP-glucose 6-dehydrogenase inhibitor
0.045	0.034	Arginine racemase inhibitor
0.048	0.037	Heparanase inhibitor
0.041	0.031	Acetyl-CoA transferase 2 inhibitor
0.048	0.037	Orcinol 2-monooxygenase inhibitor
0.175	0.165	Spasmolytic
0.05	0.04	Cytosolic phospholipase A2 inhibitor
0.047	0.037	Delayed rectifier potassium channel blocker
0.022	0.012	8-oxodGTPase stimulant
0.082	0.072	Glycine hydroxymethyltransferase inhibitor
0.046	0.036	Protein 50S ribosomal subunit inhibitor
0.019	0.009	Dopamine D2 agonist inducer
0.034	0.024	2-(acetamidomethylene)succinate hydrolase inhibitor
0.062	0.052	3-Hydroxyanthranilate 3,4-dioxygenase inhibitor
0.04	0.03	Sphingosine kinase 1 inhibitor
0.031	0.022	D-Alanine-alanyl-poly(glycerolphosphate) ligase inhibitor
0.014	0.005	RAS guanyl releasing protein antagonist
0.022	0.012	Vesicular glutamate transport inhibitor
0.052	0.043	Hydroxylysine kinase inhibitor
0.073	0.064	Melanocortin agonist
0.014	0.005	CYP19A1 substrate
0.023	0.014	CYP27A1 inhibitor
0.089	0.081	Renilla-luciferin 2-monooxygenase inhibitor
0.027	0.018	Vanilloid 4 agonist
0.063	0.054	Nicotinic receptor alpha7 subunit antagonist
0.05	0.041	Potassium channel Kv1.3 blocker
0.053	0.045	Mandelate racemase inhibitor
0.054	0.046	Vanilloid 4 antagonist
0.057	0.05	Methylthioadenosine nucleosidase inhibitor
0.029	0.022	Phytanoyl-CoA dioxygenase inhibitor
0.049	0.042	Protease activated receptor antagonist
0.069	0.063	Aminopeptidase N inhibitor
0.078	0.072	Deoxycytidine kinase inhibitor
0.053	0.047	Glutamate (mGluR group III) antagonist
0.027	0.021	Chloride/bicarbonate exchanger inhibitor
0.069	0.064	4-Pyridoxolactonase inhibitor
0.052	0.046	Stipitatonate decarboxylase inhibitor
0.038	0.033	Glutamate racemase inhibitor
0.167	0.162	Wound healing agent
0.031	0.026	ATP citrate synthase inhibitor
0.06	0.055	Kainate receptor 1 agonist
0.013	0.008	CYP4F3 substrate
0.053	0.049	Plus-end-directed kinesin ATPase inhibitor
0.078	0.074	Bis(5'-adenosyl)-triphosphatase inhibitor
0.038	0.033	Antithrombocytopenic
0.06	0.056	Inducible nitric-oxide synthase inhibitor
0.057	0.053	Glutamate-cysteine ligase inhibitor
0.058	0.054	4-Hydroxybenzoate decarboxylase inhibitor
0.052	0.049	4-Hydroxybenzoate 1-hydroxylase inhibitor
0.074	0.07	Phosphatidylglycerol-membrane-oligosaccharide glycerophosphotransferase inhibitor
0.046	0.042	Deoxyhypusine monooxygenase inhibitor
0.029	0.026	Cholesterol esterase inhibitor
0.161	0.157	Antiinfertility, female
0.059	0.056	Pyruvate, phosphate dikinase inhibitor
0.112	0.109	Bcl2 antagonist
0.062	0.059	X-Trp aminopeptidase inhibitor
0.217	0.215	Inotropic
0.016	0.014	L lactate dehydrogenase A inhibitor
0.032	0.03	Formate C-acetyltransferase inhibitor
0.034	0.032	Tartrate decarboxylase inhibitor
0.119	0.117	N6-methyl-lysine oxidase inhibitor
0.103	0.101	Iodide peroxidase inhibitor
0.071	0.069	Steroid sulfotransferase inhibitor
0.033	0.032	Histone deacetylase 8 inhibitor
0.009	0.007	Vanilloid 3 antagonist
0.058	0.057	Imidazoleglycerol-phosphate dehydratase inhibitor
0.049	0.048	Carbamoyl-serine ammonia-lyase inhibitor
0.026	0.024	Histone deacetylase 1 inhibitor
0.09	0.089	Adenine deaminase inhibitor
0.046	0.045	Anhydrotetracycline monooxygenase inhibitor
0.044	0.044	Carnitine palmitoyltransferase inhibitor
0.04	0.039	CYP1B1 inducer
0.083	0.082	Interleukin 5 antagonist
0.069	0.068	Alanine carboxypeptidase inhibitor
0.07	0.069	Aminopeptidase microsomal inhibitor
0.047	0.047	CYP17 substrate

## Sheet: ALPHA AMYLCINNAMYL ALCOHOL
Prediction of Activity				Possible adverse & toxic effects
Pa	Pi	Activity		Pa	Pi	Activity
0.922	0.004	Alkenylglycerophosphocholine hydrolase inhibitor		0.908	0.017	Toxic, respiration
0.917	0.004	Sugar-phosphatase inhibitor		0.891	0.003	Skin irritation, corrasive
0.898	0.005	Ubiquinol-cytochrome-c reductase inhibitor		0.877	0.011	Shivering
0.875	0.004	Carboxypeptidase Taq inhibitor		0.866	0.003	Skin irritation, moderate
0.874	0.004	Pullulanase inhibitor		0.818	0.02	Pure red cell aplasia
0.871	0.003	Gluconate 5-dehydrogenase inhibitor		0.799	0.005	Eye irritation, high
0.874	0.007	Sphinganine kinase inhibitor		0.799	0.006	Hypomagnesemia
0.866	0.007	Mucomembranous protector		0.801	0.01	Urine discoloration
0.862	0.006	Feruloyl esterase inhibitor		0.806	0.015	Acidosis, metabolic
0.864	0.009	CYP2J substrate		0.769	0.004	Acneiform eruption
0.854	0.003	Alkylglycerone-phosphate synthase inhibitor		0.763	0.005	Skin irritative effect
0.85	0.005	Fucosterol-epoxide lyase inhibitor		0.793	0.045	Twitching
0.844	0.006	Alkylacetylglycerophosphatase inhibitor		0.736	0.005	Lacrimal secretion stimulant
0.84	0.004	Macrophage colony stimulating factor agonist		0.741	0.029	Conjunctivitis
0.855	0.019	Aspulvinone dimethylallyltransferase inhibitor		0.725	0.019	Gastrointestinal hemorrhage
0.838	0.004	Acetylesterase inhibitor		0.705	0.005	Skin irritation, high
0.836	0.004	All-trans-retinyl-palmitate hydrolase inhibitor		0.723	0.025	Postural (orthostatic) hypotension
0.851	0.023	CYP2C12 substrate		0.708	0.02	Dyspnea
0.83	0.004	Peptide-N4-(N-acetyl-beta-glucosaminyl)asparagine amidase inhibitor		0.673	0.01	Visual acuity impairment
0.843	0.019	Phobic disorders treatment		0.685	0.023	Apnea
0.828	0.007	GST A substrate		0.681	0.029	Hypercholesterolemic
0.843	0.026	Membrane integrity agonist		0.663	0.015	Gastrointestinal disturbance
0.832	0.015	Polyporopepsin inhibitor		0.674	0.033	Occult bleeding
0.817	0.006	Exoribonuclease II inhibitor		0.671	0.033	Neurotoxic
0.821	0.01	CYP2J2 substrate		0.655	0.022	Ototoxicity
0.814	0.005	Dextranase inhibitor		0.643	0.012	Sensitization
0.811	0.004	Poly(alpha-L-guluronate) lyase inhibitor		0.635	0.006	Eye irritation, weak
0.809	0.008	Arginine 2-monooxygenase inhibitor		0.643	0.022	Parkinsonism
0.818	0.017	Saccharopepsin inhibitor		0.642	0.021	Non mutagenic, Salmonella
0.818	0.017	Chymosin inhibitor		0.65	0.03	Psychoses
0.818	0.017	Acrocylindropepsin inhibitor		0.613	0.014	Spermicide
0.804	0.005	IgA-specific serine endopeptidase inhibitor		0.622	0.028	Fibrosis, interstitial
0.802	0.004	Phenol O-methyltransferase inhibitor		0.642	0.049	Hyperglycemic
0.801	0.004	IgA-specific metalloendopeptidase inhibitor		0.615	0.023	Cataract
0.799	0.004	Glucan 1,4-alpha-maltotriohydrolase inhibitor		0.613	0.038	Edema
0.8	0.006	Phosphatidylcholine-retinol O-acyltransferase inhibitor		0.622	0.048	Euphoria
0.796	0.004	Poly(beta-D-mannuronate) lyase inhibitor		0.586	0.024	Pulmonary edema
0.794	0.004	Anthranilate-CoA ligase inhibitor		0.593	0.041	Ataxia
0.79	0.003	Cyclomaltodextrinase inhibitor		0.6	0.048	Acidosis
0.79	0.004	Xylan endo-1,3-beta-xylosidase inhibitor		0.567	0.019	Fatty liver
0.788	0.003	Oxygen scavenger		0.587	0.039	Splenomegaly
0.785	0.007	Lysine 2,3-aminomutase inhibitor		0.61	0.066	Ulcer, aphthous
0.771	0.004	Alkenylglycerophosphoethanolamine hydrolase inhibitor		0.557	0.015	Irritation
0.771	0.006	Cutinase inhibitor		0.579	0.049	Anemia
0.777	0.017	Taurine dehydrogenase inhibitor		0.569	0.04	Pseudoporphyria
0.771	0.011	5-O-(4-coumaroyl)-D-quinate 3'-monooxygenase inhibitor		0.537	0.009	Eye irritation, moderate
0.762	0.004	Phosphatidylglycerophosphatase inhibitor		0.549	0.022	Demyelination
0.775	0.017	Pro-opiomelanocortin converting enzyme inhibitor		0.583	0.058	Ocular toxicity
0.759	0.004	Lipoprotein disorders treatment		0.536	0.019	Acidosis, lactic
0.784	0.029	Testosterone 17beta-dehydrogenase (NADP+) inhibitor		0.583	0.066	Multiple organ failure
0.759	0.007	Vasoprotector		0.568	0.053	Myoclonus
0.767	0.016	Glucose oxidase inhibitor		0.518	0.009	Skin irritation, weak
0.765	0.016	Beta-adrenergic receptor kinase inhibitor		0.553	0.049	Hematuria
0.765	0.016	G-protein-coupled receptor kinase inhibitor		0.558	0.064	Optic neuritis
0.751	0.003	Phenylacetate-CoA ligase inhibitor		0.551	0.057	Hematemesis
0.748	0.003	Oryzin inhibitor		0.508	0.017	Hypocalcaemic
0.755	0.01	Venombin AB inhibitor		0.537	0.057	Weight loss
0.745	0.005	Ecdysone 20-monooxygenase inhibitor		0.502	0.025	Ulcer, peptic
0.748	0.008	Lipid metabolism regulator		0.545	0.068	Optic neuropathy
0.744	0.005	Trimethylamine-oxide aldolase inhibitor		0.55	0.075	Hepatitis
0.761	0.022	Benzoate-CoA ligase inhibitor		0.537	0.062	Bradycardic
0.741	0.004	Glutarate-semialdehyde dehydrogenase inhibitor		0.527	0.053	Allergic contact dermatitis
0.759	0.028	Chlordecone reductase inhibitor		0.529	0.054	Weight gain
0.73	0.005	Beta-carotene 15,15'-monooxygenase inhibitor		0.542	0.073	Diarrhea
0.745	0.02	Acylcarnitine hydrolase inhibitor		0.546	0.084	Nail discoloration
0.729	0.005	Antidiabetic		0.482	0.021	Ulcer, gastric
0.725	0.005	Leukopoiesis stimulant		0.549	0.089	Fibrillation, atrial
0.723	0.005	Long-chain-aldehyde dehydrogenase inhibitor		0.546	0.09	Reproductive dysfunction
0.718	0.004	Beta-mannosidase inhibitor		0.526	0.076	Toxic, vascular
0.717	0.005	Steroid N-acetylglucosaminyltransferase inhibitor		0.507	0.057	Allergic dermatitis
0.73	0.021	Glutamyl endopeptidase II inhibitor		0.528	0.078	Asthma
0.723	0.015	Fibrinolytic		0.51	0.062	Respiratory failure
0.718	0.011	Lipoprotein lipase inhibitor		0.475	0.03	Ulceration
0.71	0.005	Sarcosine oxidase inhibitor		0.523	0.078	Hypotonia
0.719	0.017	Ribulose-phosphate 3-epimerase inhibitor		0.508	0.072	Akathisia
0.714	0.012	Nitrate reductase (cytochrome) inhibitor		0.458	0.027	Retroperitoneal fibrosis
0.707	0.007	Levanase inhibitor		0.472	0.05	Porphyria
0.711	0.012	N-acetylneuraminate 7-O(or 9-O)-acetyltransferase inhibitor		0.499	0.081	Delirium
0.704	0.006	Reductant		0.484	0.071	Sneezing
0.704	0.006	Prenyl-diphosphatase inhibitor		0.49	0.079	Cyanosis
0.705	0.008	Urethanase inhibitor		0.489	0.086	Inflammation
0.707	0.011	Glyceryl-ether monooxygenase inhibitor		0.494	0.095	Drowsiness
0.698	0.006	Lactase inhibitor		0.482	0.084	Hepatotoxic
0.695	0.003	BRAF expression inhibitor		0.465	0.069	Keratopathy
0.696	0.006	Platelet aggregation stimulant		0.475	0.084	Necrosis
0.699	0.009	Preneoplastic conditions treatment		0.441	0.052	Torticollis
0.72	0.031	Membrane permeability inhibitor		0.464	0.075	Muscle weakness
0.727	0.037	Antieczematic		0.446	0.059	Adrenal cortex hypoplasia
0.69	0.003	Sclerosant		0.445	0.06	Hyperuricemia
0.699	0.011	Linoleate diol synthase inhibitor		0.482	0.097	Consciousness alteration
0.689	0.002	Vanillyl-alcohol oxidase inhibitor		0.484	0.102	Toxic, gastrointestinal
0.686	0.003	Peroxisome proliferator-activated receptor gamma agonist		0.484	0.103	Dermatitis
0.696	0.013	Phosphatidylserine decarboxylase inhibitor		0.478	0.099	Hematotoxic
0.686	0.005	Procollagen N-endopeptidase inhibitor		0.476	0.098	Sleep disturbance
0.68	0.005	Di-trans,poly-cis-decaprenylcistransferase inhibitor		0.478	0.1	Weakness
0.688	0.014	Electron-transferring-flavoprotein dehydrogenase inhibitor		0.417	0.041	Cleft palate
0.676	0.005	Hydroxylamine oxidase inhibitor		0.427	0.052	Fasciculation
0.703	0.034	Glycosylphosphatidylinositol phospholipase D inhibitor		0.445	0.074	Glaucoma
0.671	0.004	Plastoquinol-plastocyanin reductase inhibitor		0.399	0.036	Vasopressor
0.694	0.027	5 Hydroxytryptamine release stimulant		0.451	0.091	Toxic
0.68	0.013	3-Hydroxybenzoate 6-monooxygenase inhibitor		0.404	0.048	Methemoglobinemia
0.676	0.009	Endopeptidase So inhibitor		0.426	0.071	Cholestasis
0.676	0.014	Glucan endo-1,3-beta-D-glucosidase inhibitor		0.438	0.088	Dyskinesia
0.662	0.002	Deoxyribose-phosphate aldolase inhibitor		0.465	0.116	Xerostomia
0.664	0.006	Coccolysin inhibitor		0.472	0.123	Withdrawal
0.663	0.005	Nitrite reductase (NO-forming) inhibitor		0.424	0.077	Endocrine disruptor
0.683	0.027	Mucositis treatment		0.394	0.051	Thrombocytopoiesis inhibitor
0.66	0.004	Hydroxylamine reductase (NADH) inhibitor		0.395	0.066	Embryotoxic
0.664	0.011	Cytoprotectant		0.444	0.118	Excitability
0.66	0.008	Prostaglandin-A1 DELTA-isomerase inhibitor		0.363	0.04	Bullous pemphigoid
0.659	0.008	CYP2F1 substrate		0.428	0.106	Extrapyramidal effect
0.655	0.005	CYP4A11 substrate		0.405	0.088	Photoallergy dermatitis
0.663	0.013	Hydrogen dehydrogenase inhibitor		0.419	0.102	Nephrotic syndrome
0.655	0.006	Rhamnulose-1-phosphate aldolase inhibitor		0.401	0.09	Laryngospasm
0.651	0.002	Farnesyltranstransferase inhibitor		0.426	0.116	Urinary retention
0.675	0.028	Fusarinine-C ornithinesterase inhibitor		0.378	0.072	Teratogen
0.663	0.016	Superoxide dismutase inhibitor		0.419	0.115	Respiratory impairment
0.667	0.021	Fragilysin inhibitor		0.309	0.015	Hypertensive, ophthalmic
0.655	0.01	N-formylmethionyl-peptidase inhibitor		0.333	0.042	Carcinogenic, group 1
0.653	0.01	D-lactaldehyde dehydrogenase inhibitor		0.401	0.114	Hypothermic
0.664	0.022	UDP-N-acetylglucosamine 4-epimerase inhibitor		0.409	0.123	Bronchoconstrictor
0.667	0.027	Dehydro-L-gulonate decarboxylase inhibitor		0.395	0.109	Hyperthermic
0.643	0.005	2-Oxoaldehyde dehydrogenase (NADP+) inhibitor		0.341	0.06	Cardiodepressant
0.656	0.018	Polyamine-transporting ATPase inhibitor		0.369	0.091	Dependence
0.641	0.005	CYP2E1 inducer		0.387	0.117	Anorexiant
0.654	0.019	Cl--transporting ATPase inhibitor		0.4	0.13	Galactorrhea
0.642	0.01	Laccase inhibitor		0.404	0.14	Dizziness
0.637	0.005	N-(long-chain-acyl)ethanolamine deacylase inhibitor		0.382	0.124	Coma
0.643	0.012	tRNA-pseudouridine synthase I inhibitor		0.401	0.145	Thrombocytopenia
0.635	0.006	Protein-tyrosine sulfotransferase inhibitor		0.398	0.142	Sensory disturbance
0.633	0.009	Choline-phosphate cytidylyltransferase inhibitor		0.387	0.135	Hypotension
0.64	0.016	1,4-Lactonase inhibitor		0.302	0.05	Carcinogenic, mouse, female
0.634	0.01	TNF expression inhibitor		0.387	0.137	Paralysis
0.642	0.02	Fatty-acyl-CoA synthase inhibitor		0.327	0.077	Miotic
0.626	0.005	Dolichyl-phosphatase inhibitor		0.263	0.015	Hypercalcaemic
0.628	0.007	Aldehyde dehydrogenase (NADP+) inhibitor		0.299	0.053	Carcinogenic, mouse
0.64	0.021	Prostaglandin-E2 9-reductase inhibitor		0.258	0.015	Pneumotoxic
0.622	0.005	Antiviral (Rhinovirus)		0.268	0.025	Abortion inducer
0.62	0.003	N-methyl-2-oxoglutaramate hydrolase inhibitor		0.291	0.049	Carcinogenic, mouse, male
0.651	0.034	Mannotetraose 2-alpha-N-acetylglucosaminyltransferase inhibitor		0.377	0.137	Hypertensive
0.627	0.011	Eye irritation, inactive		0.337	0.105	Dysphoria
0.625	0.009	Leukotriene-B4 20-monooxygenase inhibitor		0.353	0.122	Myocarditis
0.643	0.027	Protein-glutamate methylesterase inhibitor		0.354	0.122	Palpitation
0.627	0.013	Sulfite reductase inhibitor		0.373	0.142	Leukopenia
0.622	0.009	DNA-(apurinic or apyrimidinic site) lyase inhibitor		0.388	0.157	Tachycardiac
0.621	0.008	1-Alkylglycerophosphocholine O-acetyltransferase inhibitor		0.362	0.132	Choreoathetosis
0.621	0.01	Undecaprenyl-phosphate mannosyltransferase inhibitor		0.39	0.161	Stomatitis
0.626	0.015	Gastrin inhibitor		0.362	0.134	Dysarthria
0.622	0.012	Peptide alpha-N-acetyltransferase inhibitor		0.28	0.062	Anemia, sideroblastic
0.617	0.007	Licheninase inhibitor		0.246	0.028	Genotoxic
0.614	0.005	CDP-diacylglycerol-glycerol-3-phosphate 3-phosphatidyltransferase inhibitor		0.291	0.073	Neuroleptic malignant syndrome
0.614	0.005	Protein-Npi-phosphohistidine-sugar phosphotransferase inhibitor		0.292	0.075	Mydriatic
0.63	0.023	Limulus clotting factor B inhibitor		0.267	0.052	Carcinogenic, rat, female
0.637	0.031	Protein-disulfide reductase (glutathione) inhibitor		0.352	0.141	Torsades de pointes
0.628	0.023	Dimethylargininase inhibitor		0.365	0.155	Depression
0.65	0.046	Antiseborrheic		0.371	0.162	Pain
0.638	0.034	Omptin inhibitor		0.35	0.143	Tremor
0.622	0.019	Methylamine-glutamate N-methyltransferase inhibitor		0.352	0.147	Behavioral disturbance
0.612	0.014	MMP9 expression inhibitor		0.329	0.127	Panic
0.614	0.017	2-Hydroxymuconate-semialdehyde hydrolase inhibitor		0.366	0.166	Emetic
0.612	0.016	Histidine N-acetyltransferase inhibitor		0.378	0.179	Thrombophlebitis
0.633	0.039	NADPH peroxidase inhibitor		0.364	0.165	Nausea
0.609	0.017	Lysostaphin inhibitor		0.251	0.062	Carcinogenic, rat
0.594	0.003	Aldehyde dehydrogenase 2 substrate		0.245	0.061	Hypoglycemic
0.616	0.025	Thioredoxin inhibitor		0.335	0.153	Nephrotoxic
0.601	0.011	Platelet adhesion inhibitor		0.333	0.154	Dystonia
0.616	0.028	2-Dehydropantoate 2-reductase inhibitor		0.355	0.179	Sweating
0.597	0.01	Dolichyl-diphosphooligosaccharide-protein glycotransferase inhibitor		0.244	0.069	Carcinogenic, rat, male
0.589	0.003	Undecaprenyl-diphosphatase inhibitor		0.225	0.058	Zinc deficiency
0.591	0.005	CYP4A substrate		0.181	0.016	Rubefacient
0.615	0.032	NADPH-cytochrome-c2 reductase inhibitor		0.321	0.159	Sialorrhea
0.586	0.004	Retinol dehydrogenase inhibitor		0.189	0.026	Telangiectasia
0.589	0.008	Ethanolamine-phosphate cytidylyltransferase inhibitor		0.341	0.183	Nephritis
0.599	0.018	Antihypoxic		0.212	0.056	Carcinogenic, group 2A
0.592	0.012	Phosphatidate phosphatase inhibitor		0.212	0.058	Carcinogenic, group 3
0.584	0.004	Flavin-containing monooxygenase inhibitor		0.168	0.022	Papillary necrosis
0.581	0.003	Alpha-glucuronidase inhibitor		0.154	0.013	Vesicant
0.586	0.009	Galactolipase inhibitor		0.209	0.073	Carcinogenic
0.58	0.004	Antiinflammatory, intestinal		0.352	0.223	Neutrophilic dermatosis (Sweet's syndrome)
0.581	0.008	Arylesterase inhibitor		0.269	0.143	Chorea
0.584	0.011	Shikimate O-hydroxycinnamoyltransferase inhibitor		0.165	0.039	Mutagenic
0.584	0.012	Aspergillopepsin I inhibitor		0.295	0.172	Agranulocytosis
0.592	0.02	Cholesterol antagonist		0.261	0.141	QT interval prolongation
0.601	0.033	Glutathione thiolesterase inhibitor		0.321	0.202	Headache
0.584	0.016	Alcohol O-acetyltransferase inhibitor		0.155	0.038	Mutagenic, Salmonella
0.569	0.003	Formaldehyde dehydrogenase inhibitor		0.165	0.061	Carcinogenic, group 2B
0.573	0.007	Lactaldehyde reductase inhibitor		0.281	0.199	Interstitial nephritis
0.624	0.06	Nicotinic alpha6beta3beta4alpha5 receptor antagonist		0.173	0.111	Cytotoxic
0.579	0.017	Insulin promoter		0.228	0.18	Piloerection
0.585	0.023	Arylsulfate sulfotransferase inhibitor		0.256	0.22	Yawning
0.574	0.013	Antiulcerative		0.158	0.137	Toxic, respiratory center
0.567	0.007	Sphinganine-1-phosphate aldolase inhibitor		0.027	0.008	Uterine rupture
0.578	0.019	Chenodeoxycholoyltaurine hydrolase inhibitor
0.57	0.012	Sulfite oxidase inhibitor
0.583	0.024	Adenomatous polyposis treatment
0.567	0.009	Acetylgalactosaminyl-O-glycosyl-glycoprotein beta-1,3-N-acetylglucosaminyltransferase inhibitor
0.566	0.009	FMO1 substrate
0.569	0.015	Histamine release inhibitor
0.563	0.011	Pyruvate decarboxylase inhibitor
0.559	0.008	Sorbitol-6-phosphate 2-dehydrogenase inhibitor
0.563	0.011	Cyclic AMP agonist
0.577	0.028	Peroxidase inhibitor
0.572	0.023	HMOX1 expression enhancer
0.583	0.035	JAK2 expression inhibitor
0.554	0.008	CDP-diacylglycerol-serine O-phosphatidyltransferase inhibitor
0.565	0.021	CYP2D16 substrate
0.548	0.005	Methane monooxygenase inhibitor
0.559	0.018	Aspartate-ammonia ligase inhibitor
0.557	0.016	Arylmalonate decarboxylase inhibitor
0.553	0.014	Cyclohexyl-isocyanide hydratase inhibitor
0.559	0.02	Amine dehydrogenase inhibitor
0.551	0.014	GABA aminotransferase inhibitor
0.559	0.023	Creatininase inhibitor
0.55	0.014	Peptidoglycan glycosyltransferase inhibitor
0.562	0.026	Aminobutyraldehyde dehydrogenase inhibitor
0.539	0.005	Glucan 1,4-beta-glucosidase inhibitor
0.535	0.005	TRPA1 agonist
0.533	0.004	Fumarate reductase (NADH) inhibitor
0.53	0.004	Pappalysin-1 inhibitor
0.534	0.008	Peroxidase substrate
0.539	0.013	Antimutagenic
0.529	0.004	Peroxisome proliferator-activated receptor agonist
0.556	0.031	Manganese peroxidase inhibitor
0.563	0.04	Glucan endo-1,6-beta-glucosidase inhibitor
0.536	0.014	Phosphatidylcholine-sterol O-acyltransferase inhibitor
0.542	0.021	Glyoxylate reductase inhibitor
0.529	0.01	Clavaminate synthase inhibitor
0.53	0.011	Mannitol-1-phosphatase inhibitor
0.526	0.008	4-Chlorobenzoyl-CoA dehalogenase inhibitor
0.526	0.01	GST M substrate
0.525	0.01	4-Hydroxybenzoate nonaprenyltransferase inhibitor
0.521	0.006	Oxidizing agent
0.522	0.009	Styrene-oxide isomerase inhibitor
0.517	0.005	Alpha-N-arabinofuranosidase inhibitor
0.521	0.01	6-Pyruvoyltetrahydropterin synthase inhibitor
0.537	0.026	Mucinaminylserine mucinaminidase inhibitor
0.514	0.004	Cytochrome-c3 hydrogenase inhibitor
0.512	0.003	Alpha-N-acetylgalactosaminidase inhibitor
0.535	0.027	Antipruritic, allergic
0.517	0.009	CYP2E1 inhibitor
0.518	0.011	Phosphatidylinositol diacylglycerol-lyase inhibitor
0.539	0.032	Biotinidase inhibitor
0.548	0.042	Aldehyde oxidase inhibitor
0.531	0.025	Centromere associated protein inhibitor
0.528	0.022	5 Hydroxytryptamine uptake stimulant
0.516	0.013	Transketolase inhibitor
0.564	0.062	TP53 expression enhancer
0.522	0.02	Phosphoinositide 5-phosphatase inhibitor
0.512	0.01	3-Hydroxy-4-oxoquinoline 2,4-dioxygenase inhibitor
0.613	0.112	Gluconate 2-dehydrogenase (acceptor) inhibitor
0.518	0.017	Taurocyamine kinase inhibitor
0.518	0.017	Opheline kinase inhibitor
0.543	0.043	CYP2C8 inhibitor
0.538	0.038	Alkane 1-monooxygenase inhibitor
0.519	0.02	Antipsoriatic
0.507	0.011	Alpha-Methylacyl-CoA racemase inhibitor
0.512	0.018	Aspergillus nuclease S1 inhibitor
0.503	0.009	2,4-Dichlorophenol 6-monooxygenase inhibitor
0.513	0.02	Antihypercholesterolemic
0.519	0.027	Antisecretoric
0.526	0.035	Fibrinogen receptor antagonist
0.5	0.01	Vitamin-K-epoxide reductase (warfarin-insensitive) inhibitor
0.513	0.023	Cardiovascular analeptic
0.517	0.027	Bisphosphoglycerate phosphatase inhibitor
0.505	0.017	Fructan beta-fructosidase inhibitor
0.505	0.017	Acylaminoacyl-peptidase inhibitor
0.504	0.016	Antihelmintic (Nematodes)
0.516	0.03	Sulfur reductase inhibitor
0.501	0.015	L-glucuronate reductase inhibitor
0.494	0.008	Pediculicide
0.527	0.044	Methylenetetrahydrofolate reductase (NADPH) inhibitor
0.52	0.037	Apoptosis agonist
0.507	0.025	S-formylglutathione hydrolase inhibitor
0.504	0.024	Antiprotozoal (Leishmania)
0.547	0.067	Pseudolysin inhibitor
0.492	0.013	Polyneuridine-aldehyde esterase inhibitor
0.494	0.015	Glycolate dehydrogenase inhibitor
0.488	0.01	Carnosine synthase inhibitor
0.492	0.014	D-alanine 2-hydroxymethyltransferase inhibitor
0.533	0.056	Calcium channel (voltage-sensitive) activator
0.496	0.019	CYP2C18 substrate
0.537	0.06	Oxidoreductase inhibitor
0.499	0.023	NADH kinase inhibitor
0.509	0.034	Aspartate-phenylpyruvate transaminase inhibitor
0.481	0.007	Histone acetyltransferase inhibitor
0.477	0.005	Alkanal monooxygenase (FMN-linked) inhibitor
0.504	0.032	Glutamine-phenylpyruvate transaminase inhibitor
0.478	0.007	Pyruvate dehydrogenase (lipoamide) inhibitor
0.481	0.01	Guanidinoacetase inhibitor
0.499	0.03	Mannan endo-1,4-beta-mannosidase inhibitor
0.505	0.037	Formaldehyde transketolase inhibitor
0.476	0.01	2-Haloacid dehalogenase (configuration-inverting) inhibitor
0.468	0.002	CYP4A1 substrate
0.492	0.026	Tpr proteinase (Porphyromonas gingivalis) inhibitor
0.487	0.023	Alcohol dehydrogenase (acceptor) inhibitor
0.467	0.003	Alternansucrase inhibitor
0.496	0.033	Thromboxane B2 antagonist
0.501	0.038	L-glutamate oxidase inhibitor
0.506	0.043	Membrane integrity antagonist
0.482	0.02	Carminative
0.485	0.024	Monodehydroascorbate reductase (NADH) inhibitor
0.478	0.018	Mannose isomerase inhibitor
0.477	0.017	GST P substrate
0.482	0.022	1-Acylglycerol-3-phosphate O-acyltransferase inhibitor
0.481	0.022	Glucan 1,4-alpha-maltotetraohydrolase inhibitor
0.473	0.014	Leukotriene-C4 synthase inhibitor
0.484	0.026	(R)-Pantolactone dehydrogenase (flavin) inhibitor
0.469	0.012	Mandelate 4-monooxygenase inhibitor
0.532	0.077	Kidney function stimulant
0.485	0.031	Ferredoxin-NAD+ reductase inhibitor
0.485	0.031	Naphthalene 1,2-dioxygenase inhibitor
0.478	0.024	Anesthetic general
0.46	0.006	CYP2B10 substrate
0.47	0.017	Diamine N-acetyltransferase inhibitor
0.48	0.028	Thymidylate 5'-phosphatase inhibitor
0.517	0.064	Complement factor D inhibitor
0.466	0.014	Glutathione dehydrogenase (ascorbate) inhibitor
0.47	0.018	DELTA14-sterol reductase inhibitor
0.473	0.022	Muscular dystrophy treatment
0.468	0.017	4-Hydroxymandelate oxidase inhibitor
0.472	0.021	4-Coumarate-CoA ligase inhibitor
0.468	0.017	Uroporphyrinogen-III synthase inhibitor
0.489	0.041	Antineoplastic (non-Hodgkin's lymphoma)
0.472	0.024	Membrane permeability enhancer
0.468	0.02	Salicylate 1-monooxygenase inhibitor
0.45	0.003	Lipoxygenase substrate
0.484	0.037	ADP-thymidine kinase inhibitor
0.469	0.022	H+-exporting ATPase inhibitor
0.459	0.012	Choleretic
0.457	0.01	Aminoacylase inhibitor
0.457	0.012	Alpha-N-acetylglucosaminidase inhibitor
0.458	0.014	Plasmanylethanolamine desaturase inhibitor
0.448	0.005	CYP4A2 substrate
0.464	0.022	Sulfite dehydrogenase inhibitor
0.461	0.018	N-Acyl-D-aspartate deacylase inhibitor
0.502	0.06	Phospholipid-translocating ATPase inhibitor
0.46	0.019	Crotonoyl-[acyl-carrier-protein] hydratase inhibitor
0.492	0.051	CYP3A1 substrate
0.509	0.07	CYP3A2 substrate
0.47	0.032	Chitinase inhibitor
0.474	0.037	5 Hydroxytryptamine release inhibitor
0.458	0.022	Glycerol-3-phosphate dehydrogenase inhibitor
0.475	0.041	Histamine release stimulant
0.445	0.011	Arylsulfatase inhibitor
0.436	0.003	Aldehyde dehydrogenase [NAD(P)+] inhibitor
0.469	0.037	APOA1 expression enhancer
0.469	0.038	Dermatologic
0.477	0.047	Erythropoiesis stimulant
0.446	0.017	UGT2B4 substrate
0.434	0.005	CYP4B substrate
0.44	0.012	Polygalacturonase inhibitor
0.474	0.046	4-Nitrophenol 2-monooxygenase inhibitor
0.446	0.018	3-Cyanoalanine hydratase inhibitor
0.435	0.007	Endo-1,4-beta-xylanase inhibitor
0.456	0.028	Caspase 8 stimulant
0.435	0.008	Ganglioside galactosyltransferase inhibitor
0.466	0.039	Malate dehydrogenase (acceptor) inhibitor
0.443	0.018	Catechol oxidase inhibitor
0.44	0.016	Glycine dehydrogenase (decarboxylating) inhibitor
0.432	0.008	Intermittent claudication treatment
0.427	0.005	Pectin lyase inhibitor
0.434	0.012	2-Acylglycerol O-acyltransferase inhibitor
0.452	0.03	UGT1A9 substrate
0.439	0.018	2,3,4,5-Tetrahydropyridine-2,6-dicarboxylate N-succinyltransferase inhibitor
0.437	0.017	2,3-Dihydroxyindole 2,3-dioxygenase inhibitor
0.425	0.006	Cerebroside-sulfatase inhibitor
0.428	0.009	Hydroxymethylbilane synthase inhibitor
0.46	0.041	NAD(P)+-arginine ADP-ribosyltransferase inhibitor
0.43	0.012	Alpha-amylase inhibitor
0.447	0.03	Phosphopantothenoylcysteine decarboxylase inhibitor
0.43	0.013	Acetate kinase inhibitor
0.435	0.018	Catalase inhibitor
0.447	0.03	CYP2D2 inhibitor
0.421	0.004	Xylan 1,4-beta-xylosidase inhibitor
0.442	0.025	Lipid peroxidase inhibitor
0.457	0.041	CYP2B5 substrate
0.492	0.076	Phthalate 4,5-dioxygenase inhibitor
0.441	0.026	Carbon-monoxide dehydrogenase inhibitor
0.455	0.04	CYP2A4 substrate
0.423	0.008	Phenol 2-monooxygenase inhibitor
0.429	0.015	Antiparkinsonian, rigidity relieving
0.446	0.032	Antiinfective
0.424	0.011	Rhodotorulapepsin inhibitor
0.43	0.017	GST P1-1 substrate
0.421	0.009	UGT2B28 substrate
0.45	0.038	Antithrombotic
0.474	0.063	Antiviral (Picornavirus)
0.449	0.039	Pancreatic elastase inhibitor
0.424	0.014	Indoleacetaldoxime dehydratase inhibitor
0.461	0.051	Radiosensitizer
0.451	0.041	CYP3A3 substrate
0.438	0.028	Cyanoalanine nitrilase inhibitor
0.443	0.034	Arylacetonitrilase inhibitor
0.415	0.006	Cycloartenol synthase inhibitor
0.43	0.021	Quinoprotein glucose dehydrogenase inhibitor
0.464	0.056	Pin1 inhibitor
0.424	0.016	Serine-pyruvate transaminase inhibitor
0.425	0.019	Loop diuretic
0.448	0.042	Spermidine dehydrogenase inhibitor
0.431	0.026	Carboxypeptidase D inhibitor
0.417	0.012	N-acetyllactosaminide beta-1,3-N-acetylglucosaminyltransferase inhibitor
0.416	0.011	Aryl sulfotransferase inhibitor
0.418	0.014	Inorganic diphosphatase inhibitor
0.439	0.034	Radioprotector
0.432	0.028	2-Haloacid dehalogenase inhibitor
0.428	0.025	Gluconolactonase inhibitor
0.421	0.018	Aryldialkylphosphatase inhibitor
0.433	0.03	N-benzyloxycarbonylglycine hydrolase inhibitor
0.439	0.036	Cathepsin T inhibitor
0.444	0.042	CYP2D15 substrate
0.42	0.019	Benzaldehyde dehydrogenase (NADP+) inhibitor
0.417	0.016	Signal peptidase I inhibitor
0.412	0.012	Glycerol dehydrogenase inhibitor
0.461	0.061	Fructose 5-dehydrogenase inhibitor
0.434	0.035	CYP2A2 substrate
0.407	0.008	Cellulose 1,4-beta-cellobiosidase inhibitor
0.405	0.007	Retinal dehydrogenase inhibitor
0.424	0.026	Histidinol-phosphatase inhibitor
0.41	0.013	Antipruritic, non-allergic
0.414	0.019	D-xylulose reductase inhibitor
0.404	0.009	Cyclopropane-fatty-acyl-phospholipid synthase inhibitor
0.406	0.011	15-Hydroxyprostaglandin-D dehydrogenase (NADP+) inhibitor
0.413	0.018	N-hydroxy-2-acetamidofluorene reductase inhibitor
0.398	0.005	Antiviral (CMV)
0.413	0.02	Acrosin inhibitor
0.444	0.052	CYP2C8 substrate
0.458	0.066	2-Hydroxyquinoline 8-monooxygenase inhibitor
0.428	0.036	Glycerol-3-phosphate oxidase inhibitor
0.404	0.012	Alkylglycerophosphoethanolamine phosphodiesterase inhibitor
0.406	0.014	Phospholipase C inhibitor
0.417	0.026	Opine dehydrogenase inhibitor
0.397	0.005	CYP4B1 substrate
0.397	0.006	Phosphoserine phosphatase inhibitor
0.397	0.006	Carboxylesterase inhibitor
0.437	0.046	CYP2B6 substrate
0.405	0.015	[acyl-carrier-protein] S-acetyltransferase inhibitor
0.43	0.041	Gonadotropin antagonist
0.433	0.044	Gamma-guanidinobutyraldehyde dehydrogenase inhibitor
0.412	0.025	Antiviral (Adenovirus)
0.393	0.007	Endoglycosylceramidase inhibitor
0.401	0.015	3-Carboxyethylcatechol 2,3-dioxygenase inhibitor
0.396	0.011	CYP2C29 substrate
0.449	0.065	MAP kinase stimulant
0.401	0.017	Dihydroxy-acid dehydratase inhibitor
0.394	0.011	Pyruvate dehydrogenase inhibitor
0.388	0.005	Cyclooxygenase substrate
0.392	0.009	Aldehyde dehydrogenase (NAD+) inhibitor
0.413	0.03	Retinoic acid metabolism inhibitor
0.403	0.022	Linoleoyl-CoA desaturase inhibitor
0.393	0.012	Acylglycerone-phosphate reductase inhibitor
0.383	0.004	CYP4F2 substrate
0.42	0.042	N-hydroxyarylamine O-acetyltransferase inhibitor
0.396	0.018	Glycine amidinotransferase inhibitor
0.386	0.01	Thiosulfate sulfurtransferase inhibitor
0.427	0.051	Antipruritic
0.404	0.029	CYP2C10 substrate
0.464	0.09	Nicotinic alpha2beta2 receptor antagonist
0.381	0.007	Insecticide
0.423	0.05	CYP2A6 substrate
0.384	0.011	Inositol-polyphosphate 5-phosphatase inhibitor
0.379	0.006	Aldehyde ferredoxin oxidoreductase inhibitor
0.407	0.035	S-alkylcysteine lyase inhibitor
0.438	0.066	Pterin deaminase inhibitor
0.434	0.062	Fibrolase inhibitor
0.386	0.014	Phosphatidate cytidylyltransferase inhibitor
0.41	0.039	Malate oxidase inhibitor
0.401	0.031	Glyoxylate oxidase inhibitor
0.395	0.025	DNA-3-methyladenine glycosylase I inhibitor
0.444	0.075	Antinociceptive
0.454	0.085	Ovulation inhibitor
0.377	0.008	Carnitine 3-dehydrogenase inhibitor
0.413	0.044	Antimyopathies
0.382	0.014	Adrenaline release stimulant
0.39	0.022	Ornithine cyclodeaminase inhibitor
0.431	0.064	CYP2A1 substrate
0.376	0.01	Glycerone-phosphate O-acyltransferase inhibitor
0.407	0.041	Methylumbelliferyl-acetate deacetylase inhibitor
0.389	0.023	Antiseptic
0.413	0.047	Transcription factor NF kappa B stimulant
0.413	0.047	Transcription factor stimulant
0.385	0.021	Urease inhibitor
0.437	0.073	Insulysin inhibitor
0.386	0.022	4-Hydroxyglutamate transaminase inhibitor
0.374	0.01	Alcohol oxidase inhibitor
0.403	0.04	CYP2C9 inducer
0.398	0.036	N-acylmannosamine kinase inhibitor
0.398	0.036	Antiviral (Herpes)
0.373	0.012	Cholesterol oxidase inhibitor
0.37	0.009	Glycerol-3-phosphate O-acyltransferase inhibitor
0.399	0.038	CYP2B substrate
0.366	0.006	(S)-2-hydroxy-acid oxidase inhibitor
0.376	0.018	Mannosyl-glycoprotein endo-beta-N-acetylglucosaminidase inhibitor
0.407	0.049	Simian immunodeficiency virus proteinase inhibitor
0.366	0.008	Transcription factor NF kappa A inhibitor
0.418	0.06	Apyrase inhibitor
0.386	0.029	CYP2E1 substrate
0.374	0.018	Glutaminase inhibitor
0.365	0.01	Acetoin dehydrogenase inhibitor
0.369	0.015	NAD+ synthase (glutamine-hydrolysing) inhibitor
0.377	0.023	Pyroglutamyl-peptidase I inhibitor
0.36	0.007	L-lysine 6-transaminase inhibitor
0.398	0.045	Renal tissue kallikrein inhibitor
0.372	0.022	Clostripain inhibitor
0.381	0.031	CYP2E substrate
0.358	0.008	Acetylenecarboxylate hydratase inhibitor
0.364	0.015	Endo-1,3(4)-beta-glucanase inhibitor
0.411	0.062	Nicotine dehydrogenase inhibitor
0.373	0.024	N-acetyllactosamine synthase inhibitor
0.364	0.015	CYP2B1 substrate
0.364	0.016	Serratia marcescens nuclease inhibitor
0.381	0.033	Prolyl aminopeptidase inhibitor
0.392	0.044	CYP2C11 substrate
0.357	0.009	Diphosphomevalonate decarboxylase inhibitor
0.366	0.018	Glycopeptide alpha-N-acetylgalactosaminidase inhibitor
0.376	0.029	Skin irritation, inactive
0.432	0.085	27-Hydroxycholesterol 7alpha-monooxygenase inhibitor
0.351	0.005	Alcohol dehydrogenase substrate
0.361	0.015	Coenzyme-B sulfoethylthiotransferase inhibitor
0.356	0.01	Cellulase inhibitor
0.352	0.006	Protein-S-isoprenylcysteine O-methyltransferase inhibitor
0.361	0.016	Antidote
0.371	0.026	Myeloblastin inhibitor
0.363	0.017	Aspergillopepsin II inhibitor
0.369	0.024	NOS2 expression inhibitor
0.363	0.018	Acid phosphatase inhibitor
0.349	0.006	Mevalonate kinase inhibitor
0.385	0.043	3-Phytase inhibitor
0.348	0.006	Alpha-L-rhamnosidase inhibitor
0.375	0.035	Botulin neurotoxin A light chain inhibitor
0.351	0.011	Succinate-CoA ligase (ADP-forming) inhibitor
0.347	0.008	Isoamylase inhibitor
0.352	0.014	Peptidylamidoglycolate lyase inhibitor
0.426	0.088	Alopecia treatment
0.352	0.015	Cholesterol synthesis inhibitor
0.352	0.016	Penicillin amidase inhibitor
0.362	0.027	2-Hydroxy-3-oxoadipate synthase inhibitor
0.407	0.072	Beta glucuronidase inhibitor
0.408	0.073	Peptide agonist
0.362	0.027	Ferredoxin hydrogenase inhibitor
0.344	0.009	Tropinesterase inhibitor
0.349	0.015	Anti-Helicobacter pylori
0.362	0.028	Gamma-D-Glutamyl-meso-diaminopimelate peptidase inhibitor
0.355	0.022	Bisphosphoglycerate mutase inhibitor
0.357	0.025	Angiogenesis stimulant
0.349	0.017	Lactate 2-monooxygenase inhibitor
0.351	0.018	1,2-alpha-L-fucosidase inhibitor
0.335	0.003	Fatty-acyl-ethyl-ester synthase inhibitor
0.349	0.017	Maltose-transporting ATPase inhibitor
0.349	0.017	Pyruvate dehydrogenase (cytochrome) inhibitor
0.349	0.017	Trans-2-enoyl-CoA reductase (NAD+) inhibitor
0.386	0.055	EIF4E expression inhibitor
0.363	0.032	Indanol dehydrogenase inhibitor
0.349	0.019	UGT2B17 substrate
0.388	0.058	Mycothiol-S-conjugate amidase inhibitor
0.337	0.007	Choline dehydrogenase inhibitor
0.344	0.014	Acetate-CoA ligase inhibitor
0.366	0.037	4-Nitrophenylphosphatase inhibitor
0.366	0.036	Acidifying agent non gastric
0.343	0.014	CNS active muscle relaxant
0.346	0.017	Palmitoyl-CoA hydrolase inhibitor
0.346	0.017	Acyl-CoA hydrolase inhibitor
0.34	0.011	Benzoylformate decarboxylase inhibitor
0.39	0.061	RNA-directed RNA polymerase inhibitor
0.336	0.008	Carnitine dehydratase inhibitor
0.356	0.028	CYP2C6 substrate
0.363	0.035	CYP2B11 substrate
0.373	0.046	Adenylyl-sulfate reductase inhibitor
0.41	0.083	(R)-6-hydroxynicotine oxidase inhibitor
0.334	0.007	Urticaria treatment
0.344	0.018	Aminocarboxymuconate-semialdehyde decarboxylase inhibitor
0.361	0.035	Succinate-semialdehyde dehydrogenase [NAD(P)+] inhibitor
0.332	0.006	Tryptophan alpha,beta-oxidase inhibitor
0.34	0.014	Poly(3-hydroxybutyrate) depolymerase inhibitor
0.384	0.058	CYP2A substrate
0.374	0.048	AR expression inhibitor
0.331	0.006	Thrombolytic
0.341	0.017	Ceramide glucosyltransferase inhibitor
0.385	0.061	Hypolipemic
0.366	0.042	Gingipain K inhibitor
0.369	0.045	Nitrite reductase [NAD(P)H] inhibitor
0.386	0.063	Chemosensitizer
0.347	0.026	Galactose oxidase inhibitor
0.339	0.018	Choline kinase inhibitor
0.382	0.061	Menopausal disorders treatment
0.325	0.005	Propanediol dehydratase inhibitor
0.401	0.081	Vasodilator, peripheral
0.377	0.058	Spasmolytic
0.324	0.005	Catechol 2,3-dioxygenase inhibitor
0.341	0.022	D-threo-aldose 1-dehydrogenase inhibitor
0.342	0.023	N-acetyl-gamma-glutamyl-phosphate reductase inhibitor
0.347	0.03	Aminomuconate-semialdehyde dehydrogenase inhibitor
0.324	0.008	Glycerol dehydratase inhibitor
0.332	0.016	3-Methylbutanal reductase inhibitor
0.364	0.049	Cis-1,2-dihydro-1,2-dihydroxynaphthalene dehydrogenase inhibitor
0.321	0.006	2-Aminoadipate transaminase inhibitor
0.357	0.041	Hepatoprotectant
0.358	0.043	Immunomodulator
0.374	0.06	CDK9/cyclin T1 inhibitor
0.376	0.062	Cyclohexanone monooxygenase inhibitor
0.336	0.023	2,4-Diaminopentanoate dehydrogenase inhibitor
0.336	0.023	Lysine 6-dehydrogenase inhibitor
0.336	0.023	3-Hydroxybutyryl-CoA dehydrogenase inhibitor
0.338	0.025	Dynein ATPase inhibitor
0.33	0.018	Alcohol dehydrogenase (NADP+) inhibitor
0.371	0.059	Mitochondrial processing peptidase inhibitor
0.346	0.034	Dimethylmaleate hydratase inhibitor
0.361	0.049	Isopenicillin-N epimerase inhibitor
0.327	0.016	Ferrochelatase inhibitor
0.334	0.024	Ethanolaminephosphotransferase inhibitor
0.341	0.03	Chemopreventive
0.315	0.005	(S)-carnitine 3-dehydrogenase inhibitor
0.368	0.058	Antifungal
0.325	0.015	Glutathione S-transferase substrate
0.321	0.011	Methylglutamate dehydrogenase inhibitor
0.354	0.044	Cytochrome-b5 reductase inhibitor
0.329	0.02	Aureolysin inhibitor
0.316	0.008	Retinyl-palmitate esterase inhibitor
0.33	0.022	Acaricide
0.328	0.021	tRNA nucleotidyltransferase inhibitor
0.334	0.027	Procollagen C-endopeptidase inhibitor
0.313	0.006	Cyclooxygenase 1 substrate
0.319	0.012	N4-(beta-N-acetylglucosaminyl)-L-asparaginase inhibitor
0.362	0.055	Antiprotozoal (Trypanosoma)
0.325	0.018	Trans-pentaprenyltranstransferase inhibitor
0.324	0.017	Oxytocic
0.315	0.01	Glycerol-3-phosphate dehydrogenase (NAD+) inhibitor
0.333	0.029	Bontoxilysin inhibitor
0.312	0.008	HIV-2 reverse transcriptase inhibitor
0.32	0.015	Diisopropyl-fluorophosphatase inhibitor
0.308	0.004	Putrescine oxidase inhibitor
0.369	0.064	Caspase 3 stimulant
0.323	0.019	Aspartate-tRNA ligase inhibitor
0.344	0.04	Glutamate-tRNA ligase inhibitor
0.339	0.035	Antiinflammatory, ophthalmic
0.349	0.045	Skeletal muscle relaxant
0.35	0.047	Undecaprenyldiphospho-muramoylpentapeptide beta-N-acetylglucosaminyltransferase inhibitor
0.318	0.016	D-Octopine dehydrogenase inhibitor
0.338	0.037	Morphine 6-dehydrogenase inhibitor
0.331	0.03	Trimethylamine dehydrogenase inhibitor
0.33	0.03	CYP2A3 substrate
0.401	0.101	Chloride peroxidase inhibitor
0.314	0.015	Galacturan 1,4-alpha-galacturonidase inhibitor
0.315	0.016	Aldehyde dehydrogenase inhibitor
0.335	0.037	UGT1A6 substrate
0.316	0.018	Choline-sulfatase inhibitor
0.364	0.066	Histidine kinase inhibitor
0.313	0.016	8-Amino-7-oxononanoate synthase inhibitor
0.337	0.041	Hyponitrite reductase inhibitor
0.354	0.058	Limulus clotting factor C inhibitor
0.305	0.009	Beta-D-fucosidase inhibitor
0.315	0.019	Isopenicillin-N synthase inhibitor
0.324	0.029	Phosphoenolpyruvate mutase inhibitor
0.316	0.021	Antiprotozoal (Trichomonas)
0.338	0.043	Aldehyde dehydrogenase (pyrroloquinoline-quinone) inhibitor
0.328	0.034	Photosensitizer
0.394	0.099	Lysase inhibitor
0.333	0.04	Methanol dehydrogenase inhibitor
0.328	0.035	Hyaluronic acid agonist
0.355	0.062	Antiviral (Influenza)
0.297	0.005	Hepatocyte nuclear factor 4 alpha antagonist
0.297	0.005	Hepatocyte nuclear factor antagonist
0.303	0.01	2-Oxoisovalerate dehydrogenase (acylating) inhibitor
0.31	0.018	Acyl-CoA oxidase inhibitor
0.304	0.013	Asparagine-tRNA ligase inhibitor
0.311	0.02	Diacylglycerol cholinephosphotransferase inhibitor
0.315	0.024	N-Acyl-D-amino-acid deacylase inhibitor
0.3	0.009	O-acetylhomoserine aminocarboxypropyltransferase inhibitor
0.298	0.008	Gaucher disease treatment
0.346	0.056	Chitosanase inhibitor
0.345	0.055	Nicotinate dehydrogenase inhibitor
0.308	0.019	Glucan 1,6-alpha-glucosidase inhibitor
0.308	0.019	Leucine dehydrogenase inhibitor
0.314	0.025	2-Enoate reductase inhibitor
0.332	0.043	Cholestanetriol 26-monooxygenase inhibitor
0.324	0.035	Lysyl oxidase inhibitor
0.346	0.058	Enteropeptidase inhibitor
0.297	0.01	Phenylalanine dehydrogenase inhibitor
0.293	0.007	Sphingosine 1-phosphate receptor 1 antagonist
0.296	0.009	Oxoglutarate dehydrogenase (lipoamide) inhibitor
0.309	0.023	Tauropine dehydrogenase inhibitor
0.312	0.026	Vomilenine glucosyltransferase inhibitor
0.33	0.045	Antinephritic
0.32	0.035	Thiamine pyridinylase inhibitor
0.32	0.035	Steroid synthesis inhibitor
0.314	0.029	Tryptophanamidase inhibitor
0.312	0.026	Peptidyltransferase inhibitor
0.411	0.126	General pump inhibitor
0.363	0.078	Immunosuppressant
0.335	0.05	FMO3 substrate
0.309	0.025	Hemostatic
0.299	0.015	Aromatic-hydroxylamine O-acetyltransferase inhibitor
0.312	0.028	Systemic lupus erythematosus treatment
0.301	0.017	Ketol-acid reductoisomerase inhibitor
0.341	0.058	CYP7 inhibitor
0.336	0.053	Opioid kappa 3 receptor antagonist
0.312	0.029	Lipotropic
0.314	0.031	Camphor 1,2-monooxygenase inhibitor
0.393	0.111	Anaphylatoxin receptor antagonist
0.32	0.038	Thiopurine S-methyltransferase inhibitor
0.304	0.022	Antioxidant
0.289	0.008	Oligo-1,6-glucosidase inhibitor
0.344	0.064	Myc inhibitor
0.304	0.024	Glycogen (starch) synthase inhibitor
0.301	0.022	1,4-Alpha-glucan branching enzyme inhibitor
0.362	0.083	Rubredoxin-NAD+ reductase inhibitor
0.291	0.012	Thioredoxin reductase inhibitor
0.321	0.042	Antitoxic
0.313	0.034	2,6-Dihydroxypyridine 3-monooxygenase inhibitor
0.365	0.087	CYP2C substrate
0.295	0.017	Rhizopuspepsin inhibitor
0.295	0.017	3-Aminobutyryl-CoA ammonia-lyase inhibitor
0.297	0.02	2-Dehydropantoate aldolase inhibitor
0.311	0.034	Indolepyruvate C-methyltransferase inhibitor
0.325	0.048	Antiviral (Poxvirus)
0.296	0.02	Allantoate deiminase inhibitor
0.284	0.008	Antihematotoxic
0.319	0.042	Dipeptidase E inhibitor
0.301	0.025	O-aminophenol oxidase inhibitor
0.291	0.016	UGT1A5 substrate
0.297	0.022	Mannan endo-1,6-alpha-mannosidase inhibitor
0.285	0.01	Trehalose-phosphatase inhibitor
0.323	0.048	Thiosulfate dehydrogenase inhibitor
0.299	0.025	Aspartoacylase inhibitor
0.284	0.011	D-glutamate oxidase inhibitor
0.296	0.023	Galactokinase inhibitor
0.287	0.014	D-lactate dehydrogenase (cytochrome) inhibitor
0.315	0.043	Myosin ATPase inhibitor
0.3	0.029	Allyl-alcohol dehydrogenase inhibitor
0.296	0.025	Saluretic
0.313	0.045	Gamma-glutamyltransferase inhibitor
0.3	0.032	CDP-4-dehydro-6-deoxyglucose reductase inhibitor
0.317	0.05	Alanine-tRNA ligase inhibitor
0.304	0.038	Nardilysin inhibitor
0.302	0.035	Lactose synthase inhibitor
0.314	0.048	Spasmolytic, Papaverin-like
0.28	0.014	L-galactonolactone oxidase inhibitor
0.284	0.019	L-iduronidase inhibitor
0.273	0.008	Galactosylgalactosylglucosylceramidase inhibitor
0.298	0.034	Sweetener
0.327	0.063	Cardioprotectant
0.324	0.06	Albendazole monooxygenase inhibitor
0.281	0.017	Acyloxyacyl hydrolase inhibitor
0.277	0.014	GST T1-1 substrate
0.277	0.014	GST T substrate
0.341	0.078	Peptidyl-dipeptidase Dcp inhibitor
0.279	0.016	Glucan endo-1,3-alpha-glucosidase inhibitor
0.331	0.069	RELA expression inhibitor
0.347	0.085	Vasodilator, coronary
0.268	0.008	Uroporphyrinogen decarboxylase inhibitor
0.287	0.026	Peptidyl-Lys metalloendopeptidase inhibitor
0.304	0.044	DNA ligase (ATP) inhibitor
0.267	0.007	CYP2B4 substrate
0.269	0.01	Thromboxane synthase stimulant
0.344	0.085	CYP2D6 substrate
0.284	0.025	Myosin-light-chain-phosphatase inhibitor
0.306	0.047	Carnitinamidase inhibitor
0.27	0.012	Sphingosine 1-phosphate receptor antagonist
0.319	0.061	Macrophage stimulant
0.298	0.04	Antidiabetic symptomatic
0.268	0.01	Guanidinobutyrase inhibitor
0.295	0.038	CYP2C3 substrate
0.345	0.088	Na+-transporting two-sector ATPase inhibitor
0.269	0.013	Nitrile hydratase inhibitor
0.284	0.028	Sterol 3-beta-glucosyltransferase inhibitor
0.294	0.037	Alpha-1,6-mannosyl-glycoprotein 4-beta-N-acetylglucosaminyltransferase inhibitor
0.29	0.034	Cyclopentanone monooxygenase inhibitor
0.278	0.022	Gamma-butyrobetaine dioxygenase inhibitor
0.282	0.027	Gly-X carboxypeptidase inhibitor
0.285	0.03	Sedoheptulose-bisphosphatase inhibitor
0.267	0.013	Diabetic nephropathy treatment
0.283	0.029	Lombricine kinase inhibitor
0.308	0.054	Flavin-containing monooxygenase substrate
0.303	0.05	Levansucrase inhibitor
0.293	0.04	Antihelmintic
0.29	0.038	Ubiquitin thiolesterase inhibitor
0.3	0.049	Proliferative diseases treatment
0.289	0.037	Antiparkinsonian, tremor relieving
0.271	0.02	ErbB-1 antagonist
0.276	0.024	3-Oxoadipate enol-lactonase inhibitor
0.277	0.025	Antifibrinolytic
0.269	0.017	UGT2B10 substrate
0.31	0.059	X-methyl-His dipeptidase inhibitor
0.262	0.011	Acetyl-CoA C-acyltransferase inhibitor
0.285	0.034	4-Chlorophenylacetate 3,4-dioxygenase inhibitor
0.255	0.004	4-Hydroxy-4-methyl-2-oxoglutarate aldolase inhibitor
0.372	0.122	Antidyskinetic
0.283	0.033	Snapalysin inhibitor
0.314	0.064	CYP2A5 substrate
0.266	0.016	Phosphate acetyltransferase inhibitor
0.303	0.054	Tyrosine 3 hydroxylase inhibitor
0.287	0.038	Prunasin beta-glucosidase inhibitor
0.277	0.028	Tryptophan transaminase inhibitor
0.312	0.064	Antituberculosic
0.28	0.032	Glyoxylate reductase (NADP+) inhibitor
0.299	0.053	ICAM1 expression inhibitor
0.265	0.02	Arylformamidase inhibitor
0.272	0.027	Tentoxilysin inhibitor
0.262	0.018	Saccharopine dehydrogenase (NAD+, L-lysine-forming) inhibitor
0.273	0.029	Acetylspermidine deacetylase inhibitor
0.259	0.016	Lactaldehyde reductase (NADPH) inhibitor
0.327	0.084	Calcium regulator
0.331	0.088	CYP2D substrate
0.256	0.014	Transforming growth factor beta 1 agonist
0.339	0.096	Interleukin 2 agonist
0.318	0.076	CYP2C19 substrate
0.254	0.011	Leucine transaminase inhibitor
0.263	0.021	Allantoinase inhibitor
0.295	0.053	UDP-glucuronosyltransferase substrate
0.287	0.045	Dactylysin inhibitor
0.253	0.012	1-Aminocyclopropane-1-carboxylate deaminase inhibitor
0.247	0.006	Sphingosine 1-phosphate receptor 4 antagonist
0.278	0.038	Hydroxylamine reductase inhibitor
0.261	0.021	Valine decarboxylase inhibitor
0.282	0.043	Glucuronate isomerase inhibitor
0.275	0.037	3-Hydroxybenzoate 4-monooxygenase inhibitor
0.338	0.1	CYP3A5 substrate
0.306	0.068	4-Methoxybenzoate monooxygenase (O-demethylating) inhibitor
0.336	0.098	CYP2C9 substrate
0.266	0.027	Paraoxonase substrate
0.26	0.021	Pyruvate carboxylase inhibitor
0.26	0.023	Laxative
0.337	0.1	Dementia treatment
0.262	0.025	Penicillopepsin inhibitor
0.266	0.029	3-Chloro-D-alanine dehydrochlorinase inhibitor
0.295	0.058	Antiparasitic
0.314	0.078	Cancer associated disorders treatment
0.253	0.017	Cholate-CoA ligase inhibitor
0.255	0.019	Omega-amidase inhibitor
0.252	0.018	Aspartate transaminase inhibitor
0.244	0.01	2-Aminoethylphosphonate-pyruvate transaminase inhibitor
0.248	0.013	Trans-octaprenyltranstransferase inhibitor
0.262	0.028	Laminaribiose phosphorylase inhibitor
0.25	0.016	Beta-glucosidase inhibitor
0.29	0.057	Corticosteroid side-chain-isomerase inhibitor
0.257	0.023	Serine 3-dehydrogenase inhibitor
0.275	0.042	Chemoprotective
0.274	0.041	Acetylornithine deacetylase inhibitor
0.252	0.019	3-Ketovalidoxylamine C-N-lyase inhibitor
0.259	0.025	Benzoate 4-monooxygenase inhibitor
0.253	0.02	Alcohol dehydrogenase inhibitor
0.259	0.026	N-acetylneuraminate synthase inhibitor
0.314	0.082	Mediator release inhibitor
0.296	0.065	4-Hydroxyphenylacetate 3-monooxygenase inhibitor
0.275	0.044	Phenylalanine(histidine) transaminase inhibitor
0.25	0.019	Acyl-lysine deacylase inhibitor
0.299	0.069	NADPH-ferrihemoprotein reductase inhibitor
0.253	0.023	Aspartyl aminopeptidase inhibitor
0.25	0.02	Gingipain R inhibitor
0.247	0.017	Lysozyme inhibitor
0.257	0.028	Cyclamate sulfohydrolase inhibitor
0.248	0.018	Homoserine dehydrogenase inhibitor
0.246	0.016	Heparan-alpha-glucosaminide N-acetyltransferase inhibitor
0.244	0.015	Lysine 2-monooxygenase inhibitor
0.252	0.024	Uterine stimulant
0.246	0.017	Protein kinase stimulant
0.237	0.008	Long-chain-fatty-acid-CoA ligase inhibitor
0.268	0.04	Aminopeptidase Y inhibitor
0.256	0.028	Dolichol kinase inhibitor
0.238	0.01	D-arabinonolactone oxidase inhibitor
0.394	0.166	Antineurotic
0.272	0.045	Phospholipase A1 inhibitor
0.238	0.011	Glutamate dehydrogenase (NADP+) inhibitor
0.234	0.007	Leukotriene agonist
0.302	0.075	Formate-dihydrofolate ligase inhibitor
0.249	0.022	Phosphoinositide phospholipase C inhibitor
0.268	0.041	UGT2B7 substrate
0.24	0.014	Glycerophosphocholine cholinephosphodiesterase inhibitor
0.241	0.015	Arachidonic acid antagonist
0.25	0.024	Ferredoxin-NADP+ reductase inhibitor
0.249	0.024	N-(5-amino-5-carboxypentanoyl)-L-cysteinyl-D-valine synthase inhibitor
0.315	0.09	CYP19A1 expression inhibitor
0.257	0.031	N-Carbamoyl-D-amino acid hydrolase inhibitor
0.247	0.021	Coproporphyrinogen oxidase inhibitor
0.354	0.129	Neurotransmitter antagonist
0.254	0.029	Shikimate 5-dehydrogenase inhibitor
0.24	0.015	Fructose-2,6-bisphosphate 2-phosphatase inhibitor
0.242	0.019	Prepilin peptidase inhibitor
0.242	0.019	Haloacetate dehalogenase inhibitor
0.231	0.008	Isomaltulose synthase inhibitor
0.268	0.045	ATPase stimulant
0.231	0.008	D-proline reductase (dithiol) inhibitor
0.249	0.026	Cysteine synthase inhibitor
0.237	0.014	Diaminopropionate ammonia-lyase inhibitor
0.295	0.072	Antiprotozoal (Amoeba)
0.256	0.034	Metallocarboxypeptidase D inhibitor
0.286	0.064	Anticarcinogenic
0.228	0.006	Glycerol kinase inhibitor
0.271	0.049	Horrilysin inhibitor
0.257	0.035	Antinaupathic
0.245	0.023	2,2-Dialkylglycine decarboxylase (pyruvate) inhibitor
0.254	0.033	Cytosol alanyl aminopeptidase inhibitor
0.242	0.022	Serine-phosphoethanolamine synthase inhibitor
0.255	0.035	Nucleoside-diphosphatase inhibitor
0.261	0.041	Malate dehydrogenase inhibitor
0.345	0.126	Antiinflammatory
0.27	0.051	Amyotrophic lateral sclerosis treatment
0.24	0.021	Xylose isomerase inhibitor
0.288	0.07	Monoamine uptake inhibitor
0.243	0.026	Deoxyribonuclease I inhibitor
0.275	0.057	Yeast ribonuclease inhibitor
0.244	0.026	Phenylalanine decarboxylase inhibitor
0.226	0.009	Aerobactin synthase inhibitor
0.221	0.004	CYP4F substrate
0.236	0.019	Carboxymethylenebutenolidase inhibitor
0.31	0.093	(S)-6-hydroxynicotine oxidase inhibitor
0.243	0.026	2-Nitropropane dioxygenase inhibitor
0.238	0.022	Melanin inhibitor
0.306	0.089	CYP3A inducer
0.252	0.036	Peptidyl-dipeptidase B inhibitor
0.235	0.019	Glucuronolactone reductase inhibitor
0.23	0.015	Thiol S-methyltransferase inhibitor
0.228	0.013	Aspartate kinase inhibitor
0.227	0.012	Membrane dipeptidase inhibitor
0.233	0.018	Alpha,alpha-trehalase inhibitor
0.23	0.015	Glycine transaminase inhibitor
0.226	0.011	Succinic dehydrogenase inhibitor
0.262	0.048	UGT1A4 substrate
0.247	0.032	N-acetylneuraminate 4-O-acetyltransferase inhibitor
0.224	0.01	Glycosylphosphatidylinositol diacylglycerol-lyase inhibitor
0.261	0.048	CYP2B2 substrate
0.233	0.019	Deacetoxycephalosporin-C synthase inhibitor
0.266	0.053	Glycerol 2-dehydrogenase (NADP+) inhibitor
0.271	0.058	Thyroxine 5-deiodinase inhibitor
0.3	0.086	HCV IRES inhibitor
0.257	0.044	Homoaconitate hydratase inhibitor
0.257	0.044	Triacetate-lactonase inhibitor
0.257	0.044	6-Carboxyhexanoate-CoA ligase inhibitor
0.257	0.044	Biotin-CoA ligase inhibitor
0.275	0.062	Antiinfertility, female
0.221	0.008	Guanidinopropionase inhibitor
0.308	0.096	CYP3A4 inducer
0.245	0.033	Gametolysin inhibitor
0.228	0.016	Dihydropyrimidinase inhibitor
0.221	0.009	Succinate dehydrogenase inhibitor
0.26	0.048	Farnesoid X receptor antagonist
0.227	0.016	Alanine transaminase inhibitor
0.234	0.023	Beta-ureidopropionase inhibitor
0.225	0.015	Valine dehydrogenase (NADP+) inhibitor
0.245	0.034	Prostaglandin E1 antagonist
0.303	0.093	Vanilloid 1 agonist
0.23	0.02	Allophanate hydrolase inhibitor
0.261	0.052	Cyclic AMP modulator
0.254	0.044	Free radical scavenger
0.276	0.067	Endopeptidase La inhibitor
0.236	0.028	Pantoate 4-dehydrogenase inhibitor
0.25	0.041	UGT2B substrate
0.246	0.038	2-Oxoglutarate decarboxylase inhibitor
0.218	0.01	Cytosole dipeptidase inhibitor
0.217	0.01	CYP3A5 inducer
0.232	0.025	Lysyl endopeptidase inhibitor
0.231	0.023	Candidapepsin inhibitor
0.239	0.032	Phosphoenolpyruvate-protein phosphotransferase inhibitor
0.228	0.021	Antispirochetal
0.217	0.01	Bacterial leucyl aminopeptidase inhibitor
0.25	0.044	Arylamine N-acetyltransferase inhibitor
0.294	0.088	Diuretic inhibitor
0.217	0.012	Betaine-aldehyde dehydrogenase inhibitor
0.263	0.058	L-threonine 3-dehydrogenase inhibitor
0.226	0.021	Riboflavin phosphotransferase inhibitor
0.255	0.05	Alcohol dehydrogenase [NAD(P)+] inhibitor
0.349	0.145	Octopamine antagonist
0.217	0.013	Coagulant
0.261	0.057	Glutaminyl-peptide cyclotransferase inhibitor
0.23	0.028	Sulfate adenylyltransferase (ADP) inhibitor
0.22	0.018	Creatine kinase inhibitor
0.245	0.043	Nitrate reductase inhibitor
0.205	0.004	1-Alkyl-2-acetylglycerol O-acyltransferase inhibitor
0.234	0.033	Glycerol-1-phosphatase inhibitor
0.212	0.012	CYP26A substrate
0.205	0.005	Beta-N-acetylgalactosaminidase inhibitor
0.239	0.039	Ferredoxin-nitrite reductase inhibitor
0.214	0.014	Dihydrouracil dehydrogenase (NAD+) inhibitor
0.29	0.091	4-Hydroxyproline epimerase inhibitor
0.234	0.035	Calcium-sensing receptor agonist
0.207	0.008	Tyrosine 2,3-aminomutase inhibitor
0.226	0.028	Antirickettsial
0.242	0.044	Hydroxysteroid dehydrogenase inhibitor
0.247	0.049	3-Demethylubiquinone-9 3-O-methyltransferase inhibitor
0.235	0.038	CYP1B substrate
0.202	0.005	11-Cis-retinyl-palmitate hydrolase inhibitor
0.243	0.046	Mitochondrial intermediate peptidase inhibitor
0.219	0.022	Geranylgeranyl-diphosphate geranylgeranyltransferase inhibitor
0.219	0.022	D-2-hydroxy-acid dehydrogenase inhibitor
0.234	0.038	Ribonucleoside triphosphate reductase inhibitor
0.251	0.054	Hematopoietic
0.216	0.019	Phospholipase A2 inhibitor
0.213	0.017	Phenylalanine 4-hydroxylase inhibitor
0.25	0.054	Antiuremic
0.26	0.064	Meprin B inhibitor
0.335	0.139	Aspartyltransferase inhibitor
0.252	0.057	Pseudouridylate synthase inhibitor
0.216	0.021	Phosphoglycerate mutase inhibitor
0.239	0.043	Creatinine deaminase inhibitor
0.302	0.107	Analeptic
0.235	0.04	Inulinase inhibitor
0.258	0.063	UGT1A substrate
0.249	0.054	GABA C receptor agonist
0.207	0.013	Asparaginase inhibitor
0.229	0.035	3,4-Dihydroxy-9,10-secoandrosta-1,3,5(10)-triene-9,17-dione 4,5-dioxygenase inhibitor
0.239	0.045	Proteasome endopeptidase complex inhibitor
0.265	0.071	Taurine-2-oxoglutarate transaminase inhibitor
0.206	0.012	Aldehyde dehydrogenase substrate
0.254	0.061	Cell wall biosynthesis inhibitor
0.206	0.013	D-alanine transaminase inhibitor
0.244	0.05	Anticataract
0.207	0.014	Serine-glyoxylate transaminase inhibitor
0.236	0.043	UGT1A3 substrate
0.202	0.009	2-Dehydro-3-deoxy-L-arabinonate dehydratase inhibitor
0.282	0.089	CYP1A inhibitor
0.256	0.063	Bothrolysin inhibitor
0.202	0.01	L-fuconate dehydratase inhibitor
0.21	0.018	Propionate-CoA ligase inhibitor
0.273	0.081	Hematopoietic inhibitor
0.223	0.031	Adenylate kinase inhibitor
0.208	0.017	Trimethyllysine dioxygenase inhibitor
0.197	0.005	3-Dehydroquinate dehydratase inhibitor
0.226	0.034	Acylphosphatase inhibitor
0.241	0.049	Interleukin 10 agonist
0.214	0.022	Phenylacetaldehyde dehydrogenase inhibitor
0.223	0.032	UGT1A10 substrate
0.364	0.173	Acute neurologic disorders treatment
0.207	0.017	Dimethylallyltranstransferase inhibitor
0.194	0.004	Sphingosine kinase inhibitor
0.224	0.034	3-Hydroxyphenylacetate 6-hydroxylase inhibitor
0.206	0.016	Malonate-semialdehyde dehydrogenase inhibitor
0.226	0.036	Monophenol monooxygenase inhibitor
0.264	0.075	Antibacterial
0.244	0.055	Tripeptidyl-peptidase I inhibitor
0.254	0.065	Vascular dementia treatment
0.223	0.034	Sulfur dioxygenase inhibitor
0.241	0.053	Gallate decarboxylase inhibitor
0.216	0.028	Acetolactate decarboxylase inhibitor
0.2	0.012	Aspartate-semialdehyde dehydrogenase inhibitor
0.246	0.058	Chloride channel activator
0.211	0.024	Glutamine-tRNA ligase inhibitor
0.223	0.037	Tryptophan dimethylallyltransferase inhibitor
0.199	0.013	Liver X receptor antagonist
0.195	0.009	4-Hydroxybenzoate 3-monooxygenase inhibitor
0.21	0.024	Phospholipase inhibitor
0.199	0.012	Ornithine-oxo-acid transaminase inhibitor
0.192	0.006	Mannosyl-oligosaccharide glucosidase inhibitor
0.204	0.018	Pantothenase inhibitor
0.205	0.019	Glyceraldehyde-3-phosphate dehydrogenase (phosphorylating) inhibitor
0.218	0.033	Oxalate oxidase inhibitor
0.228	0.043	Glycine C-acetyltransferase inhibitor
0.261	0.076	NF-E2-related factor 2 stimulant
0.2	0.015	DNA-3-methyladenine glycosylase II inhibitor
0.231	0.046	(S)-3-amino-2-methylpropionate transaminase inhibitor
0.208	0.024	Cysteine desulfurase inhibitor
0.207	0.023	Creatinase inhibitor
0.221	0.037	Glycerol dehydrogenase (NADP+) inhibitor
0.24	0.056	CYP1A1 inhibitor
0.205	0.021	VCAM1 expression inhibitor
0.293	0.109	CYP2A8 substrate
0.262	0.078	Tryptophan 2,3-dioxygenase inhibitor
0.201	0.018	1,5-Anhydro-D-fructose reductase inhibitor
0.387	0.204	Phosphatase inhibitor
0.206	0.022	4-Alpha-glucanotransferase inhibitor
0.242	0.059	Threonine aldolase inhibitor
0.21	0.026	Glutamate synthase (ferredoxin) inhibitor
0.201	0.018	Agaritine gamma-glutamyltransferase inhibitor
0.262	0.08	Analgesic stimulant
0.227	0.044	Neurotrophic factor enhancer
0.277	0.096	Antimycobacterial
0.219	0.038	Keratolytic
0.185	0.003	Monocarboxylic acid transporter inhibitor
0.185	0.003	Monocarboxylic acid transporter 1 inhibitor
0.198	0.017	N-acetylneuraminate lyase inhibitor
0.203	0.023	Glycine N-acyltransferase inhibitor
0.23	0.05	UGT1A1 substrate
0.218	0.039	Gastritis treatment
0.189	0.01	4-Hydroxy-2-oxoglutarate aldolase inhibitor
0.207	0.028	D-cysteine desulfhydrase inhibitor
0.185	0.006	D-lactate-2-sulfatase inhibitor
0.199	0.02	SULT1A1 substrate
0.273	0.094	Antimetastatic
0.222	0.044	N6-methyl-lysine oxidase inhibitor
0.189	0.01	Tagaturonate reductase inhibitor
0.189	0.01	Fructuronate reductase inhibitor
0.291	0.113	Respiratory analeptic
0.215	0.037	Pyridoxine 4-oxidase inhibitor
0.214	0.037	Antileprosy
0.255	0.078	Muscle relaxant
0.196	0.019	3-Hydroxybutyrate dehydrogenase inhibitor
0.181	0.004	Linoleate isomerase inhibitor
0.205	0.028	Protein synthesis stimulant
0.209	0.033	CYP2B18 substrate
0.245	0.068	Antiperistaltic
0.203	0.026	SMN2 expression enhancer
0.337	0.16	Trans-acenaphthene-1,2-diol dehydrogenase inhibitor
0.249	0.073	Aldosterone antagonist
0.256	0.08	N-methylhydantoinase (ATP-hydrolysing) inhibitor
0.215	0.04	Antihypotensive
0.219	0.043	Anthrax lethal factor inhibitor
0.2	0.025	CDP-diacylglycerol-inositol 3-phosphatidyltransferase inhibitor
0.207	0.032	Alpha-pinene-oxide decyclase inhibitor
0.248	0.073	Nucleoside oxidase (H2O2-forming) inhibitor
0.214	0.04	Nitric oxide scavenger
0.208	0.034	Pectate lyase inhibitor
0.207	0.033	4-Phytase inhibitor
0.183	0.01	Beta-Lysine 5,6-aminomutase inhibitor
0.202	0.029	Isovaleryl-CoA dehydrogenase inhibitor
0.231	0.059	CYP1A2 inducer
0.193	0.02	Biphenyl-2,3-diol 1,2-dioxygenase inhibitor
0.202	0.03	Methionine decarboxylase inhibitor
0.227	0.055	Guanidinoacetate kinase inhibitor
0.192	0.02	Formyltetrahydrofolate dehydrogenase inhibitor
0.192	0.02	Aconitate decarboxylase inhibitor
0.265	0.093	Immunostimulant
0.217	0.045	Aryl hydrocarbon receptor agonist
0.236	0.064	Chaperonin ATPase inhibitor
0.205	0.033	Malate-CoA ligase inhibitor
0.208	0.037	Phenylpyruvate decarboxylase inhibitor
0.252	0.081	DNA synthesis inhibitor
0.218	0.047	Thimet oligopeptidase inhibitor
0.191	0.02	Triose-phosphate isomerase inhibitor
0.198	0.027	Glutamate-1-semialdehyde 2,1-aminomutase inhibitor
0.189	0.018	Sorbose dehydrogenase inhibitor
0.268	0.097	CYP1A2 inhibitor
0.21	0.04	Microtubule formation inhibitor
0.225	0.055	Sodium channel blocker class Ib
0.268	0.098	P-benzoquinone reductase (NADPH) inhibitor
0.2	0.03	Protein-glucosylgalactosylhydroxylysine glucosidase inhibitor
0.225	0.055	Picornain 3C inhibitor
0.206	0.037	Testosterone 17beta-dehydrogenase inhibitor
0.257	0.087	Antiviral (Influenza A)
0.18	0.012	Decylcitrate synthase inhibitor
0.253	0.084	CYP1A1 substrate
0.175	0.006	Lactaldehyde dehydrogenase inhibitor
0.181	0.013	Carboxylate reductase inhibitor
0.204	0.036	Glucosyl transferase inhibitor
0.207	0.039	Quercetin 2,3-dioxygenase inhibitor
0.21	0.042	Hydroxymethylglutaryl-CoA lyase inhibitor
0.21	0.042	Bile-salt sulfotransferase inhibitor
0.255	0.087	Retinoprotector
0.18	0.013	UGT2B11 substrate
0.201	0.034	Antihyperlipoproteinemic
0.323	0.156	HIF1A expression inhibitor
0.198	0.032	Saccharopine dehydrogenase (NADP+, L-glutamate-forming) inhibitor
0.189	0.023	Allantoicase inhibitor
0.184	0.018	Glucan 1,3-beta-glucosidase inhibitor
0.202	0.037	Arylalkyl acylamidase inhibitor
0.192	0.027	D-lactate dehydrogenase inhibitor
0.188	0.022	Threonine ammonia-lyase inhibitor
0.212	0.047	Peptide-tryptophan 2,3-dioxygenase inhibitor
0.184	0.019	Azobenzene reductase inhibitor
0.202	0.037	Furin inhibitor
0.228	0.063	Polarisation inhibitor
0.187	0.022	D-Ornithine 4,5-aminomutase inhibitor
0.17	0.006	Phosphatidylinositol 3-kinase stimulant
0.181	0.017	Phosphoenolpyruvate carboxykinase (diphosphate) inhibitor
0.233	0.07	D-amino-acid dehydrogenase inhibitor
0.214	0.051	Glutamate 5-kinase inhibitor
0.194	0.032	Kexin inhibitor
0.174	0.011	Glycerophosphocholine phosphodiesterase inhibitor
0.177	0.014	Arabinose isomerase inhibitor
0.173	0.01	Secretase alpha stimulant
0.173	0.01	Secretase stimulant
0.211	0.049	Urate-ribonucleotide phosphorylase inhibitor
0.191	0.03	Beta-cyclopiazonate dehydrogenase inhibitor
0.235	0.074	Acetylserotonin O-methyltransferase inhibitor
0.192	0.031	Cysteine-S-conjugate beta-lyase inhibitor
0.198	0.037	Iron-cytochrome-c reductase inhibitor
0.176	0.015	Fumarylacetoacetase inhibitor
0.167	0.007	Squalene epoxidase inhibitor
0.203	0.043	Phenylalanine racemase (ATP-hydrolysing) inhibitor
0.191	0.031	Procollagen-lysine 5-dioxygenase inhibitor
0.169	0.009	L-lactate dehydrogenase (cytochrome) inhibitor
0.172	0.012	Aminolevulinate transaminase inhibitor
0.173	0.014	Haloalkane dehalogenase inhibitor
0.209	0.05	GABA B receptor agonist
0.217	0.058	ATPase inhibitor
0.181	0.022	Diaminopimelate dehydrogenase inhibitor
0.179	0.02	2-Dehydropantolactone reductase (A-specific) inhibitor
0.192	0.033	Calcium antagonist
0.179	0.021	6-Methylsalicylate decarboxylase inhibitor
0.195	0.037	Contraceptive female
0.179	0.022	Lipoxygenase inhibitor
0.224	0.067	CYP1A inducer
0.22	0.063	Vanilloid agonist
0.178	0.021	2-Pyrocatechuate decarboxylase inhibitor
0.2	0.044	Glutamin-(asparagin-)ase inhibitor
0.169	0.012	Amylo-alpha-1,6-glucosidase inhibitor
0.179	0.022	Choline sulfotransferase inhibitor
0.168	0.012	(R)-aminopropanol dehydrogenase inhibitor
0.166	0.01	Dextransucrase inhibitor
0.178	0.022	Malate dehydrogenase (oxaloacetate-decarboxylating) inhibitor
0.208	0.052	Atrolysin A inhibitor
0.219	0.063	Endopeptidase inhibitor
0.183	0.027	Agmatinase inhibitor
0.159	0.003	Sphingosine 1-phosphate receptor 5 agonist
0.213	0.059	Expectorant
0.184	0.03	Poly(ADP-ribose) glycohydrolase inhibitor
0.158	0.003	Isopentenyl-diphosphate DELTA-isomerase inhibitor
0.198	0.044	Alkene monooxygenase inhibitor
0.161	0.007	Squalene-hopene cyclase inhibitor
0.191	0.037	Galactose 1-dehydrogenase (NADP+) inhibitor
0.191	0.037	Beta-alanine-pyruvate transaminase inhibitor
0.168	0.015	Malyl-CoA lyase inhibitor
0.206	0.053	Leucolysin inhibitor
0.266	0.113	DNA polymerase I inhibitor
0.172	0.019	SULT1A3 substrate
0.251	0.099	RNA synthesis inhibitor
0.183	0.03	Estrone sulfotransferase inhibitor
0.232	0.08	Pitrilysin inhibitor
0.204	0.052	Brachyurin inhibitor
0.187	0.035	UGT1A7 substrate
0.158	0.006	Anticholelithogenic
0.336	0.183	Acetylcholine neuromuscular blocking agent
0.177	0.025	Glucosamine-1-phosphate N-acetyltransferase inhibitor
0.178	0.026	Fructose-2,6-bisphosphate 6-phosphatase inhibitor
0.259	0.107	Pyroglutamyl-peptidase II inhibitor
0.161	0.009	Epoxide hydrolase substrate
0.198	0.046	Magnesium-protoporphyrin IX methyltransferase inhibitor
0.185	0.033	Prephenate dehydrogenase inhibitor
0.256	0.105	CYP2C19 inhibitor
0.182	0.031	Adenylate cyclase stimulant
0.161	0.01	Inositol 1,4,5-trisphosphate 3-kinase inhibitor
0.171	0.02	Arginine deiminase inhibitor
0.17	0.019	Dichloromuconate cycloisomerase inhibitor
0.163	0.012	Ribulose-bisphosphate carboxylase inhibitor
0.287	0.137	CF transmembrane conductance regulator agonist
0.203	0.054	Guanidinoacetate N-methyltransferase inhibitor
0.32	0.171	Diabetic neuropathy treatment
0.17	0.021	Diacylglycerol kinase inhibitor
0.247	0.099	Raynaud's phenomenon treatment
0.195	0.047	(R,R)-butanediol dehydrogenase inhibitor
0.189	0.041	Glutamate (mGluR5) agonist
0.184	0.036	Iduronate-2-sulfatase inhibitor
0.207	0.059	Aminopeptidase B inhibitor
0.182	0.035	Homogentisate 1,2-dioxygenase inhibitor
0.193	0.045	Xaa-Pro dipeptidyl-peptidase inhibitor
0.251	0.104	Venom exonuclease inhibitor
0.174	0.027	Peptidylglycine monooxygenase inhibitor
0.223	0.077	CYP2G1 substrate
0.172	0.025	Aspartate racemase inhibitor
0.26	0.114	CYP3A7 substrate
0.181	0.035	Nuclease inhibitor
0.166	0.02	Phosphoglycolate phosphatase inhibitor
0.182	0.036	Selenocysteine lyase inhibitor
0.187	0.042	Thiamine-phosphate kinase inhibitor
0.206	0.061	Glutathione peroxidase inhibitor
0.19	0.045	Phloroglucinol reductase inhibitor
0.192	0.047	Polynucleotide 5'-hydroxy-kinase inhibitor
0.172	0.028	Homocitrate synthase inhibitor
0.162	0.018	Vitamin
0.172	0.028	UDP-N-acetylglucosamine-dolichyl-phosphate N-acetylglucosaminephosphotransferase inhibitor
0.198	0.054	(S)-3-hydroxyacid ester dehydrogenase inhibitor
0.15	0.006	CYP4F12 substrate
0.155	0.011	Dihydrodipicolinate synthase inhibitor
0.2	0.057	Tetrahydroxynaphthalene reductase inhibitor
0.164	0.021	Lysine decarboxylase inhibitor
0.195	0.052	UGT2B9 substrate
0.172	0.029	Choloylglycine hydrolase inhibitor
0.202	0.06	Antianorexic
0.158	0.016	MAO B substrate
0.168	0.026	Glutamate N-acetyltransferase inhibitor
0.163	0.021	Pyridoxal kinase inhibitor
0.149	0.008	3-Methyl-2-oxobutanoate dehydrogenase (lipoamide) inhibitor
0.227	0.085	Gestagen antagonist
0.17	0.029	Guanidinodeoxy-scyllo-inositol-4-phosphatase inhibitor
0.169	0.028	Acetoacetate decarboxylase inhibitor
0.155	0.014	Branched-chain-amino-acid transaminase inhibitor
0.173	0.032	Interferon antagonist
0.154	0.014	Sphingomyelinase inhibitor
0.16	0.02	Glutamate (mGluR6) antagonist
0.167	0.028	Pyrimidine-deoxynucleoside 2'-dioxygenase inhibitor
0.243	0.104	Interferon alpha agonist
0.165	0.026	Dry eye syndrome treatment
0.193	0.054	Anthranilate 3-monooxygenase (deaminating) inhibitor
0.146	0.007	CYP2C2 substrate
0.179	0.04	Chitin synthase inhibitor
0.163	0.024	Amyloid beta aggregation inhibitor
0.172	0.034	Pyridoxine 5-dehydrogenase inhibitor
0.183	0.045	UGT1A8 substrate
0.151	0.013	ATP deaminase inhibitor
0.166	0.028	Phosphofructokinase-1 inhibitor
0.154	0.017	Phosphoenolpyruvate carboxykinase (ATP) inhibitor
0.16	0.022	Beta-amylase inhibitor
0.167	0.03	Interferon gamma antagonist
0.152	0.015	Colony stimulating factor agonist
0.182	0.045	Aryl-alcohol dehydrogenase inhibitor
0.232	0.096	Thiamine-triphosphatase inhibitor
0.208	0.071	Magnesium-protoporphyrin IX monomethyl ester (oxidative) cyclase inhibitor
0.173	0.037	Lactosylceramide alpha-2,3-sialyltransferase inhibitor
0.141	0.005	Ca2+-transporting ATPase inhibitor
0.158	0.022	Mannonate dehydratase inhibitor
0.191	0.055	ADP-ribosylarginine hydrolase inhibitor
0.145	0.01	Asparagine-oxo-acid transaminase inhibitor
0.165	0.031	Polyamine oxidase inhibitor
0.158	0.024	CYP3C substrate
0.153	0.019	Cellobiose phosphorylase inhibitor
0.159	0.025	D-malate dehydrogenase (decarboxylating) inhibitor
0.157	0.024	Cystathionine beta-lyase inhibitor
0.143	0.009	2,3-Oxidosqualene-lanosterol cyclase inhibitor
0.162	0.03	Deoxyribonuclease X inhibitor
0.279	0.146	Cytochrome P450 stimulant
0.145	0.013	Alpha-L-fucosidase inhibitor
0.183	0.051	Ligase inhibitor
0.175	0.044	Quinoline-4-carboxylate 2-oxidoreductase inhibitor
0.185	0.054	Methylaspartate ammonia-lyase inhibitor
0.138	0.006	Glucan 1,3-alpha-glucosidase inhibitor
0.289	0.158	CYP3A4 substrate
0.164	0.034	Galactoside O-acetyltransferase inhibitor
0.154	0.023	Cysteine transaminase inhibitor
0.23	0.1	Endothelial growth factor antagonist
0.154	0.024	Insulin sensitizer
0.148	0.018	Succinate-semialdehyde dehydrogenase inhibitor
0.14	0.01	15-Lipoxygenase inhibitor
0.14	0.011	Long-chain-acyl-CoA dehydrogenase inhibitor
0.15	0.021	GABA transporter 3 inhibitor
0.213	0.085	Catenin beta inhibitor
0.145	0.016	Mycodextranase inhibitor
0.136	0.008	Propionate CoA-transferase inhibitor
0.158	0.03	Aspartate-ammonia ligase (ADP-forming) inhibitor
0.147	0.019	Saccharopine dehydrogenase (NAD+, L-glutamate-forming) inhibitor
0.196	0.068	Lymphocytopoiesis inhibitor
0.159	0.031	CYP19 substrate
0.144	0.017	L-lysine oxidase inhibitor
0.155	0.028	Amidase inhibitor
0.169	0.043	Skin whitener
0.154	0.028	Glycoprotein 3-alpha-L-fucosyltransferase inhibitor
0.145	0.019	CDC25A inhibitor
0.222	0.096	Wound healing agent
0.163	0.038	Adenosylmethionine-8-amino-7-oxononanoate transaminase inhibitor
0.194	0.069	Thermitase inhibitor
0.156	0.031	Galactoside 2-alpha-L-fucosyltransferase inhibitor
0.144	0.019	Phosphomevalonate kinase inhibitor
0.132	0.007	Ceramidase inhibitor
0.169	0.044	Cancer procoagulant inhibitor
0.185	0.06	3'-Nucleotidase inhibitor
0.164	0.04	UGT2B1 substrate
0.214	0.09	Imidazoline receptor agonist
0.172	0.048	3-Isopropylmalate dehydratase inhibitor
0.156	0.034	Aryl-aldehyde dehydrogenase (NADP+) inhibitor
0.145	0.022	Monoamine oxidase substrate
0.147	0.025	3-Oxosteroid 1-dehydrogenase inhibitor
0.219	0.097	Antipyretic
0.134	0.011	CYP26 substrate
0.162	0.04	Prolactin inhibitor
0.14	0.018	2-Methylcitrate dehydratase inhibitor
0.147	0.025	Shab potassium channel blocker
0.171	0.049	HMG CoA synthase inhibitor
0.192	0.071	CTGF expression inhibitor
0.137	0.015	12-Lipoxygenase inhibitor
0.142	0.021	Alanine dehydrogenase inhibitor
0.138	0.017	L-aminoadipate-semialdehyde dehydrogenase inhibitor
0.156	0.035	Butyrate-CoA ligase inhibitor
0.152	0.031	Ribitol 2-dehydrogenase inhibitor
0.154	0.033	Chloramphenicol O-acetyltransferase inhibitor
0.159	0.038	Phosphonoacetate hydrolase inhibitor
0.193	0.073	Anesthetic
0.166	0.046	NAD(P)+ transhydrogenase (AB-specific) inhibitor
0.158	0.037	UDP-glucose-hexose-1-phosphate uridylyltransferase inhibitor
0.154	0.034	2-Aminohexano-6-lactam racemase inhibitor
0.217	0.097	Apoptosis antagonist
0.249	0.13	CYP1A substrate
0.131	0.011	Phosphoglycerate dehydrogenase inhibitor
0.173	0.054	Oligopeptidase B inhibitor
0.169	0.05	Isoquinoline 1-oxidoreductase inhibitor
0.234	0.115	Vasodilator
0.169	0.051	N-carbamoyl-L-amino-acid hydrolase inhibitor
0.16	0.042	Dolichyl-phosphate beta-D-mannosyltransferase inhibitor
0.132	0.014	2-Dehydro-3-deoxy-phosphogluconate aldolase inhibitor
0.156	0.038	Cerevisin inhibitor
0.148	0.031	Lanosterol 14 alpha demethylase inhibitor
0.143	0.026	Ethanolamine kinase inhibitor
0.192	0.075	Mucolytic
0.142	0.025	Benzaldehyde dehydrogenase (NAD+) inhibitor
0.163	0.046	Excitatory amino acid transporter EAAC1 inhibitor
0.144	0.027	Isocitrate dehydrogenase (NAD+) inhibitor
0.229	0.113	Sigma receptor agonist
0.131	0.015	Aspartate 1-decarboxylase inhibitor
0.128	0.012	Alpha-1,6-mannosyl-glycoprotein 6-beta-N-acetylglucosaminyltransferase inhibitor
0.14	0.024	3-Isopropylmalate dehydrogenase inhibitor
0.137	0.021	2-Methyleneglutarate mutase inhibitor
0.172	0.056	Polar-amino-acid-transporting ATPase inhibitor
0.164	0.048	Glucosamine-6-phosphate deaminase inhibitor
0.137	0.021	Succinate-hydroxymethylglutarate CoA-transferase inhibitor
0.122	0.006	Hydroperoxide dehydratase inhibitor
0.156	0.041	Dethiobiotin synthase inhibitor
0.249	0.133	CYP1A2 substrate
0.154	0.04	Cathepsin H inhibitor
0.157	0.042	Neuropsin inhibitor
0.124	0.009	Dynamin GTPase inhibitor
0.168	0.054	Hippurate hydrolase inhibitor
0.181	0.066	Subtilisin inhibitor
0.164	0.05	DOPA decarboxylase inhibitor
0.135	0.021	Interferon agonist
0.237	0.123	MAP kinase kinase 4 inhibitor
0.142	0.028	MAO A substrate
0.126	0.013	Polyamine biosynthesis inhibitor
0.122	0.009	N-acetylglucosaminyldiphosphoundecaprenol N-acetyl-beta-D-mannosaminyltransferase inhibitor
0.135	0.022	Homoserine O-succinyltransferase inhibitor
0.139	0.026	3-Deoxy-8-phosphooctulonate synthase inhibitor
0.174	0.062	UGT2B15 substrate
0.14	0.028	NMDA receptor polyamine site antagonist
0.151	0.039	5-Aminolevulinate synthase inhibitor
0.276	0.164	CYP3A substrate
0.149	0.038	DNA directed DNA polymerase inhibitor
0.159	0.047	ATP adenylyltransferase inhibitor
0.161	0.05	Pancreatic endopeptidase E inhibitor
0.145	0.034	Demethylsterigmatocystin 6-O-methyltransferase inhibitor
0.181	0.07	Vascular adhesion protein 1 inhibitor
0.133	0.023	Argininosuccinate lyase inhibitor
0.132	0.022	1-Pyrroline-5-carboxylate dehydrogenase inhibitor
0.125	0.016	Oxaloacetate tautomerase inhibitor
0.166	0.056	Huntington's disease treatment
0.139	0.03	CMP-N-acetylneuraminate monooxygenase inhibitor
0.261	0.151	Cell adhesion molecule inhibitor
0.132	0.022	3-Deoxy-7-phosphoheptulonate synthase inhibitor
0.19	0.081	Envelysin inhibitor
0.113	0.004	Plasminogen activator stimulant
0.126	0.017	Alpha glucosidase inhibitor
0.162	0.053	Gentisate 1,2-dioxygenase inhibitor
0.162	0.053	Nitric oxide antagonist
0.148	0.039	Sulfotransferase substrate
0.148	0.04	Nicotinamidase inhibitor
0.149	0.041	Venombin A inhibitor
0.123	0.015	Lactate-malate transhydrogenase inhibitor
0.118	0.01	Butyryl-CoA dehydrogenase inhibitor
0.172	0.064	Granzyme A inhibitor
0.155	0.047	Xanthine oxidase inhibitor
0.151	0.044	Glucarate dehydratase inhibitor
0.138	0.03	Guanylate cyclase inhibitor
0.128	0.021	6-Phosphofructo-2-kinase inhibitor
0.175	0.068	CYP2A6 inhibitor
0.136	0.029	Acyl-CoA dehydrogenase (NADP+) inhibitor
0.139	0.032	Glutamine-pyruvate transaminase inhibitor
0.131	0.025	Chelator
0.221	0.115	ATP phosphoribosyltransferase inhibitor
0.131	0.027	Glutamate dehydrogenase [NAD(P)+] inhibitor
0.205	0.1	Antiprotozoal
0.129	0.024	Malate dehydrogenase (NADP+) inhibitor
0.205	0.101	Thiol oxidase inhibitor
0.126	0.022	Inositol-3-phosphate synthase inhibitor
0.134	0.03	Deoxyribonuclease (pyrimidine dimer) inhibitor
0.138	0.034	Thermomycolin inhibitor
0.148	0.044	Urolithiasis treatment
0.154	0.05	5-Formyltetrahydrofolate cyclo-ligase inhibitor
0.128	0.024	Protein kinase C stimulant
0.167	0.064	Tripeptide aminopeptidase inhibitor
0.131	0.028	4-Carboxymethyl-4-methylbutenolide mutase inhibitor
0.14	0.037	DELTA24-sterol reductase inhibitor
0.132	0.03	2-Hydroxy-3-oxopropionate reductase inhibitor
0.129	0.027	Diguanidinobutanase inhibitor
0.143	0.041	Glycine hydroxymethyltransferase inhibitor
0.116	0.014	Peptidoglycan beta-N-acetylmuramidase inhibitor
0.139	0.038	Streptopain inhibitor
0.191	0.089	Interleukin 6 antagonist
0.118	0.016	Beta galactosidase inhibitor
0.136	0.035	Insulin secretagoues
0.147	0.045	4,5-Dihydroxyphthalate decarboxylase inhibitor
0.12	0.018	(S)-2-Methylmalate dehydratase inhibitor
0.128	0.027	Oxaloacetate decarboxylase inhibitor
0.148	0.047	Tryptophan 2-monooxygenase inhibitor
0.125	0.025	Cytokine modulator
0.112	0.011	D-Alanine-poly(phosphoribitol) ligase inhibitor
0.225	0.125	Age-related macular degeneration treatment
0.161	0.06	FMN reductase inhibitor
0.111	0.011	CDC25C inhibitor
0.114	0.014	Alpha,alpha-phosphotrehalase inhibitor
0.116	0.016	Paget's disease treatment
0.156	0.057	Saccharolysin inhibitor
0.12	0.02	Beta-fructofuranosidase inhibitor
0.149	0.05	Leukotriene synthesis inhibitor
0.127	0.028	UDP-N-acetylglucosamine 2-epimerase inhibitor
0.191	0.092	Uric acid excretion stimulant
0.128	0.029	Ketohexokinase inhibitor
0.117	0.019	Cyanate hydratase inhibitor
0.149	0.051	Nav1.3 sodium channel blocker
0.107	0.008	Sucrose alpha-glucosidase inhibitor
0.13	0.032	CYP1B1 inhibitor
0.145	0.047	NAD+ kinase inhibitor
0.133	0.035	Photinus-luciferin 4-monooxygenase (ATP-hydrolysing) inhibitor
0.116	0.018	Alpha,alpha-trehalose-phosphate synthase (UDP-forming) inhibitor
0.129	0.031	D-stereospecific aminopeptidase inhibitor
0.113	0.015	Enoyl-CoA hydratase inhibitor
0.12	0.022	Autophagy inducer
0.117	0.019	Pyridoxamine-phosphate oxidase inhibitor
0.149	0.051	Antithyroid
0.126	0.029	Hair growth stimulant
0.24	0.143	Neuropeptide Y2 antagonist
0.147	0.051	Pregnane X receptor agonist
0.182	0.086	Prostate cancer treatment
0.132	0.036	Homocysteine desulfhydrase inhibitor
0.142	0.046	Beta lactamase inhibitor
0.153	0.058	Valine-tRNA ligase inhibitor
0.136	0.04	Nav1.1 sodium channel blocker
0.182	0.087	Mucorpepsin inhibitor
0.15	0.054	Adenylyl-sulfate kinase inhibitor
0.118	0.022	Antidote, heavy metal
0.128	0.033	Acetolactate synthase inhibitor
0.109	0.015	Prostaglandin D2 agonist
0.149	0.055	Antidiabetic (type 1)
0.099	0.005	Dichloromethane dehalogenase inhibitor
0.125	0.031	Glyceraldehyde-3-phosphate dehydrogenase (NADP+) inhibitor
0.114	0.02	L-3-cyanoalanine synthase inhibitor
0.101	0.007	Aldehyde dehydrogenase 1A2 inhibitor
0.113	0.019	Phospholipase D inhibitor
0.171	0.077	5 Hydroxytryptamine 7 agonist
0.11	0.016	Maleylacetoacetate isomerase inhibitor
0.12	0.027	Retinoic acid beta receptor agonist
0.111	0.018	Glutathione S-transferase inhibitor
0.119	0.027	Phosphoribulokinase inhibitor
0.138	0.046	Porphobilinogen synthase inhibitor
0.11	0.018	Leukotriene antagonist
0.101	0.008	Pyridoxamine-oxaloacetate transaminase inhibitor
0.149	0.058	Antibacterial, ophthalmic
0.256	0.165	Nucleotide metabolism regulator
0.131	0.04	Gluconate dehydratase inhibitor
0.131	0.041	UDP-glucose 4-epimerase inhibitor
0.133	0.043	Glutamate release inhibitor
0.14	0.051	Choline acetyltransferase stimulant
0.119	0.03	Cystathionine gamma-lyase inhibitor
0.114	0.025	High-mannose-oligosaccharide beta-1,4-N-acetylglucosaminyltransferase inhibitor
0.144	0.055	Estradiol 17alpha-dehydrogenase inhibitor
0.147	0.058	Heat shock protein agonist
0.158	0.07	L-amino-acid oxidase inhibitor
0.144	0.055	2,5-Dihydroxypyridine 5,6-dioxygenase inhibitor
0.194	0.105	Lipoprotein lipase stimulant
0.153	0.064	Anesthetic local
0.097	0.009	Catechol O methyltransferase inhibitor
0.135	0.047	Diiodophenylpyruvate reductase inhibitor
0.109	0.021	Dihydrolipoamide S-acetyltransferase inhibitor
0.108	0.02	Imidazoleglycerol-phosphate dehydratase inhibitor
0.236	0.148	Antineurogenic pain
0.196	0.109	Dopamine release stimulant
0.167	0.08	Stromelysin 2 inhibitor
0.145	0.058	Electrolyte absorption antagonist
0.1	0.013	Sphingosine 1-phosphate receptor 3 antagonist
0.105	0.018	Carboxypeptidase U inhibitor
0.114	0.027	Kynureninase inhibitor
0.139	0.053	Glucose 1-dehydrogenase inhibitor
0.128	0.041	2-Nitrophenol 2-monooxygenase inhibitor
0.121	0.034	Proline dehydrogenase inhibitor
0.103	0.017	3-Hydroxydecanoyl-[acyl-carrier-protein] dehydratase inhibitor
0.101	0.016	Mandelate racemase inhibitor
0.111	0.025	Maleate hydratase inhibitor
0.097	0.012	Prostaglandin agonist
0.117	0.031	Glycine N-benzoyltransferase inhibitor
0.282	0.197	Antianginal
0.116	0.031	Biliverdin reductase inhibitor
0.116	0.031	Indole-3-acetaldehyde reductase (NADPH) inhibitor
0.119	0.034	2-Oxoaldehyde dehydrogenase (NAD+) inhibitor
0.096	0.011	Prostacyclin agonist
0.099	0.014	PRL phosphatase inhibitor
0.181	0.097	P-glycoprotein inhibitor
0.116	0.032	Scyllo-inosamine-4-phosphate amidinotransferase inhibitor
0.209	0.125	Antineoplastic (bone cancer)
0.157	0.073	GABA C receptor antagonist
0.086	0.003	Dolichyldiphosphatase inhibitor
0.111	0.028	Urocanate hydratase inhibitor
0.111	0.028	Homospermidine synthase inhibitor
0.113	0.03	Diacylglycerol O-acyltransferase inhibitor
0.088	0.005	Antiviral (Parainfluenza)
0.116	0.033	Ribonuclease U2 inhibitor
0.088	0.005	Methyltransferase inhibitor
0.186	0.104	Nav1.5 sodium channel blocker
0.095	0.012	Eicosanoid agonist
0.127	0.044	Anabolic
0.119	0.037	Trimerelysin II inhibitor
0.087	0.005	CYP4F8 substrate
0.106	0.024	3-Dehydroquinate synthase inhibitor
0.121	0.039	Deoxycytidine deaminase inhibitor
0.099	0.017	Altronate dehydratase inhibitor
0.133	0.051	Toll-Like receptor antagonist
0.152	0.07	Glutathione reductase inhibitor
0.095	0.013	Hyperparathyroidism treatment
0.111	0.029	Amino-acid racemase inhibitor
0.091	0.01	Leukotriene C antagonist
0.152	0.071	Peptidyl-glycinamidase inhibitor
0.133	0.052	Meprin A inhibitor
0.105	0.024	Thromboxane antagonist
0.113	0.033	Arginine decarboxylase inhibitor
0.112	0.031	Galactosylceramidase inhibitor
0.169	0.089	Antihelmintic (Fasciola)
0.096	0.016	D-Serine ammonia-lyase inhibitor
0.146	0.067	Trans-1,2-dihydrobenzene-1,2-diol dehydrogenase inhibitor
0.135	0.056	Transcription factor NF kappa B inhibitor
0.162	0.083	CYP1A1 inducer
0.22	0.14	Maillard reaction inhibitor
0.18	0.101	Gastric antisecretory
0.123	0.044	Adenylylsulphatase inhibitor
0.102	0.023	[acyl-carrier-protein] S-malonyltransferase inhibitor
0.11	0.031	Glycosylceramidase inhibitor
0.095	0.016	Alpha-mannosidase inhibitor
0.101	0.022	3,4-Dihydroxyphenylacetate 2,3-dioxygenase inhibitor
0.176	0.098	P-glycoprotein 1 inhibitor
0.15	0.073	SULT1E1 substrate
0.081	0.004	NADPH oxidoreductase inhibitor
0.117	0.039	CMP-N-acylneuraminate phosphodiesterase inhibitor
0.09	0.013	Leukotriene B4 antagonist
0.087	0.01	Arachidonate-CoA ligase inhibitor
0.189	0.113	Antidiarrheal
0.124	0.048	Site-specific DNA-methyltransferase (adenine-specific) inhibitor
0.091	0.015	Mannosidase inhibitor
0.147	0.071	UGT2B18 substrate
0.096	0.02	Arabinogalactan endo-1,4-beta-galactosidase inhibitor
0.145	0.07	Aryl-alcohol dehydrogenase (NADP+) inhibitor
0.114	0.038	5-Oxoprolinase (ATP-hydrolysing) inhibitor
0.086	0.011	3-Phosphoshikimate 1-carboxyvinyltransferase inhibitor
0.201	0.126	Growth hormone agonist
0.079	0.003	Sphingosine 1-phosphate receptor 4 agonist
0.095	0.02	Anesthetic inhalation
0.134	0.059	Antineoplastic antimetabolite
0.106	0.031	[hydroxymethylglutaryl-CoA reductase (NADPH)] kinase inhibitor
0.089	0.015	Glucan 1,4-alpha-glucosidase inhibitor
0.114	0.04	Nucleotide diphosphatase inhibitor
0.154	0.08	Quisqualate antagonist
0.092	0.018	Endonuclease (influenza) inhibitor
0.099	0.026	Citrate (Si)-synthase inhibitor
0.144	0.071	Tryptophanyl aminopeptidase inhibitor
0.091	0.017	Thromboxane A2 antagonist
0.081	0.008	CYP3A11 substrate
0.097	0.024	Aldose 1-epimerase inhibitor
0.115	0.042	Tyrosine-ester sulfotransferase inhibitor
0.132	0.059	tRNA adenylyltransferase inhibitor
0.084	0.011	Carboxy-cis,cis-muconate cyclase inhibitor
0.183	0.11	Antiviral (Hepatitis B)
0.196	0.124	Channel-conductance-controlling ATPase inhibitor
0.167	0.094	Antiprotozoal (Plasmodium)
0.104	0.031	Ornithine decarboxylase inhibitor
0.099	0.027	Glutamate (mGluR8) agonist
0.101	0.029	Ornithine carbamoyltransferase inhibitor
0.179	0.107	Severe acute respiratory syndrome treatment
0.083	0.011	Squalene synthetase inhibitor
0.108	0.037	Muconate cycloisomerase inhibitor
0.097	0.026	4a-Hydroxytetrahydrobiopterin dehydratase inhibitor
0.078	0.007	Glucosylceramidase inhibitor
0.105	0.034	Neolactotetraosylceramide alpha-2,3-sialyltransferase inhibitor
0.094	0.024	[acetyl-CoA carboxylase] kinase inhibitor
0.107	0.037	Uridine nucleosidase inhibitor
0.103	0.033	Carbamoyl-phosphate synthase (ammonia) inhibitor
0.213	0.143	3C-like protease (Human coronavirus) inhibitor
0.134	0.065	Biotin carboxylase inhibitor
0.12	0.05	DNA nucleotidylexotransferase inhibitor
0.085	0.015	Acyl-CoA dehydrogenase inhibitor
0.095	0.026	Pantoate-beta-alanine ligase inhibitor
0.082	0.012	Retinoid X alpha receptor agonist
0.083	0.014	2-Methyl-branched-chain-enoyl-CoA reductase inhibitor
0.153	0.083	Tyrosine kinase stimulant
0.125	0.056	NADH dehydrogenase inhibitor
0.111	0.042	tRNA cytidylyltransferase inhibitor
0.084	0.016	Cytosolic phospholipase A2 inhibitor
0.112	0.044	Globoside alpha-N-acetylgalactosaminyltransferase inhibitor
0.164	0.096	Aldose reductase substrate
0.11	0.042	Argininosuccinate synthase inhibitor
0.107	0.04	Arginyltransferase inhibitor
0.098	0.03	Interleukin 1a antagonist
0.119	0.052	Chondroitin 6-sulfotransferase inhibitor
0.151	0.084	Cytochrome-b5 reductase substrate
0.14	0.073	TH expression enhancer
0.304	0.237	Proteasome ATPase inhibitor
0.077	0.01	Prostaglandin-I synthase inhibitor
0.088	0.021	SULT1A2 substrate
0.096	0.029	L-Serine ammonia-lyase inhibitor
0.104	0.037	Hematinic
0.118	0.052	Xanthommatin reductase inhibitor
0.151	0.084	[phosphorylase] phosphatase inhibitor
0.113	0.047	Orotate reductase (NADPH) inhibitor
0.082	0.016	Corticotropin releasing factor antagonist
0.109	0.045	DNA methyltransferase I inhibitor
0.261	0.196	Spasmolytic, urinary
0.083	0.019	Hydroxylysine kinase inhibitor
0.106	0.042	Gluconokinase inhibitor
0.084	0.02	Osmotic diuretic
0.186	0.123	Tankyrase inhibitor
0.075	0.011	CYP24 substrate
0.103	0.039	Glutamate carboxypeptidase inhibitor
0.077	0.014	[3-methyl-2-oxobutanoate dehydrogenase (lipoamide)] kinase inhibitor
0.178	0.115	Antineoplastic (liver cancer)
0.098	0.036	N-acetylglucosamine-6-phosphate deacetylase inhibitor
0.132	0.07	Carboxypeptidase E inhibitor
0.157	0.095	Antineoplastic (lung cancer)
0.102	0.039	Aminopeptidase I inhibitor
0.131	0.069	Sepiapterin reductase inhibitor
0.075	0.013	CDC25B inhibitor
0.07	0.008	Thromboxane agonist
0.087	0.026	Carnitine O-octanoyltransferase inhibitor
0.112	0.05	Lactoylglutathione lyase inhibitor
0.103	0.042	Retinol O-fatty-acyltransferase inhibitor
0.137	0.077	Serralysin inhibitor
0.084	0.023	Acidifying agent gastric
0.089	0.029	Formimidoylglutamase inhibitor
0.09	0.03	Steroid sulfotransferase inhibitor
0.119	0.059	3-Methyl-2-oxobutanoate hydroxymethyltransferase inhibitor
0.076	0.017	Amylosucrase inhibitor
0.245	0.185	Leukopoiesis inhibitor
0.116	0.056	L-ascorbate peroxidase inhibitor
0.247	0.188	Antineoplastic
0.083	0.023	Glutamate formimidoyltransferase inhibitor
0.09	0.03	HIV-1 integrase (3'-Processing) inhibitor
0.065	0.005	Kainate receptor agonist
0.071	0.011	Methylcrotonoyl-CoA carboxylase inhibitor
0.132	0.073	Orotate reductase (NADH) inhibitor
0.262	0.203	Prion diseases treatment
0.108	0.049	Iron antagonist
0.256	0.197	Muramoyltetrapeptide carboxypeptidase inhibitor
0.078	0.02	D-Lysine 5,6-aminomutase inhibitor
0.093	0.034	N-acetylglucosamine kinase inhibitor
0.093	0.035	Heat shock protein 70 antagonist
0.062	0.004	Alpha glucosidase I inhibitor
0.103	0.045	Heme oxygenase inhibitor
0.088	0.031	Serine-tRNA ligase inhibitor
0.072	0.014	Malonyl-CoA decarboxylase inhibitor
0.116	0.059	Nitrilase inhibitor
0.135	0.077	(N-acetylneuraminyl)-galactosylglucosylceramide N-acetylgalactosaminyltransferase inhibitor
0.068	0.011	Tartrate decarboxylase inhibitor
0.088	0.031	HIV-1 integrase (Strand Transfer) inhibitor
0.1	0.042	Catechol 1,2-dioxygenase inhibitor
0.194	0.137	Cytostatic
0.178	0.121	Calpain inhibitor
0.075	0.019	5-Aminovalerate transaminase inhibitor
0.109	0.053	tRNA (cytosine-5-)-methyltransferase inhibitor
0.095	0.039	Beta-N-acetylhexosaminidase inhibitor
0.121	0.065	Dihydropyrimidine dehydrogenase inhibitor
0.082	0.026	Chitin deacetylase inhibitor
0.084	0.029	Oxytocin agonist
0.081	0.027	3-Alpha-hydroxysteroid dehydrogenase (B-specific) inhibitor
0.123	0.068	NAD(P)+ transhydrogenase (B-specific) inhibitor
0.104	0.049	Aromatic-amino-acid transaminase inhibitor
0.104	0.051	Astringent
0.081	0.028	Amino-acid N-acetyltransferase inhibitor
0.061	0.008	Ethanolamine ammonia-lyase inhibitor
0.118	0.065	(R)-limonene 6-monooxygenase inhibitor
0.129	0.076	Iodide peroxidase inhibitor
0.108	0.055	Glutamate dehydrogenase inhibitor
0.088	0.036	Isocitrate dehydrogenase (NADP+) inhibitor
0.091	0.038	CYP26 inhibitor
0.145	0.092	Alkylator
0.096	0.044	Isocitrate lyase inhibitor
0.081	0.029	Mycolysin inhibitor
0.162	0.11	Sodium channel blocker
0.114	0.063	Deoxycytidylate 5-hydroxymethyltransferase inhibitor
0.154	0.102	CYP1B1 substrate
0.1	0.048	UDP-N-acetylglucosamine diphosphorylase inhibitor
0.061	0.01	Glucose-6-phosphate isomerase inhibitor
0.118	0.067	Caspase 3 inhibitor
0.132	0.081	Picornain 2A inhibitor
0.096	0.045	Phosphatidylglycerol-membrane-oligosaccharide glycerophosphotransferase inhibitor
0.113	0.062	Antineoplastic, alkylator
0.127	0.077	Glycine receptor agonist
0.063	0.012	Neuraminidase inhibitor
0.07	0.02	Phosphoketolase inhibitor
0.084	0.034	L-iditol 2-dehydrogenase inhibitor
0.054	0.004	Sphingosine kinase stimulant
0.093	0.043	Diamine oxidase inhibitor
0.157	0.107	Growth stimulant
0.084	0.034	Pyruvate, phosphate dikinase inhibitor
0.084	0.035	3(or 17)alpha-hydroxysteroid dehydrogenase inhibitor
0.106	0.056	Glutamate decarboxylase inhibitor
0.085	0.035	Tryptophan synthase inhibitor
0.103	0.054	Nicotinamide-nucleotide adenylyltransferase inhibitor
0.058	0.01	Sphingosine kinase 1 inhibitor
0.057	0.009	CYP2C18 inhibitor
0.124	0.076	Radical formation agonist
0.08	0.031	Proline racemase inhibitor
0.075	0.026	Aspartate ammonia-lyase inhibitor
0.099	0.051	Capillary fragility treatment
0.113	0.065	Sulfate adenylyltransferase inhibitor
0.222	0.174	Cyclic AMP phosphodiesterase inhibitor
0.056	0.009	D-Alanine-alanyl-poly(glycerolphosphate) ligase inhibitor
0.074	0.027	Adenosine deaminase inhibitor
0.079	0.032	Alpha,alpha-trehalose phosphorylase inhibitor
0.056	0.009	Leukotriene C4 antagonist
0.089	0.042	Gastricsin inhibitor
0.102	0.055	Trimethylamine-N-oxide reductase inhibitor
0.12	0.073	Adenylate cyclase inhibitor
0.051	0.005	Cyclomaltodextrin glucanotransferase inhibitor
0.174	0.128	Diuretic
0.077	0.031	Quinate 5-dehydrogenase inhibitor
0.113	0.067	Heat shock protein 70 agonist
0.081	0.035	Glucosamine 6-phosphate N-acetyltransferase inhibitor
0.163	0.117	Sickle-cell anemia treatment
0.101	0.056	Cell wall synthesis inhibitor
0.077	0.032	Phosphogluconate dehydrogenase (decarboxylating) inhibitor
0.073	0.027	Arginine kinase inhibitor
0.051	0.006	Endocannabinoid uptake inhibitor
0.086	0.041	Histidine ammonia-lyase inhibitor
0.084	0.039	Ribose-5-phosphate isomerase inhibitor
0.114	0.069	5 Hydroxytryptamine 4A antagonist
0.13	0.086	MDM2 inhibitor
0.064	0.02	Betaine-homocysteine S-methyltransferase inhibitor
0.096	0.052	Granulocyte macrophage colony stimulating factor agonist
0.099	0.055	Glutamine synthetase inhibitor
0.107	0.064	Serine O-acetyltransferase inhibitor
0.064	0.02	Sucrose-phosphate phosphatase inhibitor
0.113	0.069	3-Hydroxyacyl-CoA dehydrogenase inhibitor
0.173	0.13	Follicle-stimulating hormone agonist
0.165	0.122	Antitussive
0.075	0.032	Phenylalanine 2-monooxygenase inhibitor
0.06	0.018	Lysophosphatidic acid receptor antagonist
0.164	0.121	Lipocortins synthesis antagonist
0.081	0.039	Sucrose synthase inhibitor
0.088	0.046	2-Methylcitrate synthase inhibitor
0.244	0.201	Fibroblast growth factor agonist
0.112	0.07	Antibiotic
0.15	0.108	GST M1-1 substrate
0.105	0.063	Polynucleotide adenylyltransferase inhibitor
0.079	0.038	Saccharopine dehydrogenase (NADP+, L-lysine-forming) inhibitor
0.045	0.004	Juvenile-hormone esterase inhibitor
0.059	0.019	2-Ethylmalate synthase inhibitor
0.073	0.033	Erythro-3-hydroxyaspartate ammonia-lyase inhibitor
0.083	0.043	Cysteine-tRNA ligase inhibitor
0.151	0.111	Antineoplastic (renal cancer)
0.049	0.009	Vitamin K-like
0.095	0.055	Bis(5'-adenosyl)-triphosphatase inhibitor
0.085	0.046	Glutamate synthase (NADPH) inhibitor
0.052	0.013	Endo-beta-N-acetylglucosaminidase inhibitor
0.068	0.029	Diiodotyrosine transaminase inhibitor
0.1	0.06	Beta amyloid protein antagonist
0.081	0.042	Sulfinoalanine decarboxylase inhibitor
0.086	0.047	[myelin basic protein]-arginine N-methyltransferase inhibitor
0.217	0.178	Anticonvulsant
0.113	0.073	Antihyperammonemic
0.211	0.172	Para amino benzoic acid antagonist
0.137	0.098	K(Ca) 3.1 channel activator
0.137	0.098	Potassium channel intermediate-conductance Ca-activated activator
0.087	0.048	Deoxycytidine kinase inhibitor
0.088	0.049	UDP-N-acetylmuramate dehydrogenase inhibitor
0.102	0.063	Glycoprotein-fucosylgalactoside alpha-N-acetylgalactosaminyltransferase inhibitor
0.079	0.041	Aralkylamine N-acetyltransferase inhibitor
0.062	0.023	Beta 3 adrenoreceptor antagonist
0.056	0.018	Methylaspartate mutase inhibitor
0.073	0.035	Kainate receptor 1 agonist
0.075	0.037	Deoxyhypusine synthase inhibitor
0.063	0.026	Thromboxane synthase inhibitor
0.09	0.052	HIV-1 integrase inhibitor
0.051	0.013	Sucrose phosphorylase inhibitor
0.107	0.069	Glutathione synthase inhibitor
0.088	0.05	Peroxisome proliferator-activated receptor gamma antagonist
0.084	0.047	S-methyl-5-thioribose kinase inhibitor
0.078	0.041	ACK1 kinase inhibitor
0.057	0.02	Diphosphate-fructose-6-phosphate 1-phosphotransferase inhibitor
0.051	0.015	Diphosphate-serine phosphotransferase inhibitor
0.071	0.035	UDP-glucose 6-dehydrogenase inhibitor
0.075	0.039	Protocatechuate 3,4-dioxygenase inhibitor
0.208	0.172	Antiprotozoal (Coccidial)
0.06	0.024	CYP17 substrate
0.051	0.015	GABA B receptor antagonist
0.055	0.019	Phospholipase A2 IIa inhibitor
0.109	0.073	Ribonuclease inhibitor
0.053	0.018	Protein-tyrosine phosphatase yopH inhibitor
0.101	0.065	Leucine-tRNA ligase inhibitor
0.055	0.02	GABA uptake inhibitor
0.098	0.063	Glycine receptor antagonist
0.069	0.034	UDP-glucuronate decarboxylase inhibitor
0.043	0.008	Geranyltranstransferase inhibitor
0.041	0.006	Vanilloid 4 agonist
0.059	0.024	Biotin-[methylmalonyl-CoA-carboxytransferase] ligase inhibitor
0.121	0.086	Sucrose-phosphate synthase inhibitor
0.084	0.049	Gentamicin 2''-nucleotidyltransferase inhibitor
0.07	0.036	3-Hydroxyanthranilate 3,4-dioxygenase inhibitor
0.101	0.067	CYP1A3 substrate
0.048	0.014	Carbonic anhydrase XIV inhibitor
0.083	0.049	3(or 17)beta-hydroxysteroid dehydrogenase inhibitor
0.109	0.075	Rhodopsin kinase inhibitor
0.1	0.066	Renilla-luciferin 2-monooxygenase inhibitor
0.063	0.03	UGT2B30 substrate
0.063	0.03	UGT2B19 substrate
0.063	0.03	UGT2B4E substrate
0.063	0.03	UGT2B4D substrate
0.063	0.03	UGT2B23 substrate
0.054	0.02	Secretory phospholipase A2 inhibitor
0.05	0.017	Glutaryl-CoA dehydrogenase inhibitor
0.07	0.037	GMP synthase inhibitor
0.096	0.063	Transthyretin amyloid fibril formation inhibitor
0.07	0.037	Parathyroid hormone antagonist
0.16	0.127	Antineoplastic (breast cancer)
0.06	0.027	1-Deoxy-D-xylulose-5-phosphate reductoisomerase inhibitor
0.082	0.05	Aminopeptidase N inhibitor
0.168	0.136	Non-steroidal antiinflammatory agent
0.06	0.027	Dual specificity protein phosphatase VHR inhibitor
0.086	0.054	Shock treatment
0.042	0.01	Phosphopyruvate hydratase inhibitor
0.051	0.019	Vibriolysin inhibitor
0.067	0.035	Alpha,alpha-trehalose phosphorylase (configuration-retaining) inhibitor
0.064	0.032	Tannase inhibitor
0.057	0.026	Histone deacetylase SIRT2 stimulant
0.167	0.135	Guanosine-3',5'-bis(diphosphate) 3'-diphosphatase inhibitor
0.085	0.054	Aminopeptidase microsomal inhibitor
0.055	0.024	Hydroxypyruvate reductase inhibitor
0.105	0.074	Formaldehyde dehydrogenase (glutathione) inhibitor
0.055	0.024	Thermolysin inhibitor
0.038	0.008	Phenylpyruvate tautomerase inhibitor
0.088	0.058	Macrophage migration inhibitory factor inhibitor
0.085	0.055	Phosphorylase kinase inhibitor
0.08	0.05	Factor XIIIa stimulant
0.047	0.017	Nucleoside phosphoacylhydrolase inhibitor
0.09	0.06	CTP synthase inhibitor
0.095	0.065	Hypercalcemia treatment
0.079	0.049	Peroxisome proliferator-activated receptor antagonist
0.061	0.031	Glutamate (mGluR group III) antagonist
0.062	0.032	CMP-KDO synthase inhibitor
0.188	0.158	Fibroblast growth factor 1 agonist
0.11	0.081	Movement disorders treatment
0.081	0.051	Lassitude treatment
0.071	0.041	Inositol 1,4,5-triphosphate receptor antagonist
0.093	0.064	Cytosine deaminase inhibitor
0.053	0.024	Mannosyl-oligosaccharide 1,2-alpha-mannosidase inhibitor
0.042	0.013	Transaldolase inhibitor
0.102	0.074	Reductase inhibitor
0.051	0.023	Carnitine palmitoyltransferase inhibitor
0.049	0.021	Chelator, Iron
0.067	0.039	CDC25 phosphatase inhibitor
0.078	0.05	4-Pyridoxolactonase inhibitor
0.126	0.098	Inositol oxygenase inhibitor
0.088	0.061	Octadecanal decarbonylase inhibitor
0.042	0.016	Riboflavin kinase inhibitor
0.2	0.173	Opioid dependency treatment
0.051	0.024	Putrescine carbamoyltransferase inhibitor
0.131	0.104	Antidepressant, Imipramin-like
0.06	0.034	Glycine N-choloyltransferase inhibitor
0.047	0.02	Macrophage scavenger receptor antagonist
0.089	0.062	Contraceptive male
0.335	0.308	CYP2H substrate
0.043	0.017	Antithrombocytopenic
0.125	0.099	Cysteamine dioxygenase inhibitor
0.071	0.044	Fatty acid synthase inhibitor
0.09	0.064	5-Methyltetrahydropteroyltriglutamate-homocysteine S-methyltransferase inhibitor
0.031	0.005	Prostaglandin A1 agonist
0.033	0.007	Procollagen-proline 3-dioxygenase inhibitor
0.05	0.023	Polypeptide N-acetylgalactosaminyltransferase inhibitor
0.067	0.041	3-Oxoacid CoA-transferase inhibitor
0.066	0.04	CYP24 inhibitor
0.068	0.042	H+/K+-transporting ATPase inhibitor
0.042	0.016	Glycerate kinase inhibitor
0.04	0.015	2-Methylacyl-CoA dehydrogenase inhibitor
0.057	0.032	Na+ K+ transporting ATPase inhibitor
0.086	0.061	Neurolysin inhibitor
0.077	0.052	Beta 1 adrenoreceptor agonist
0.057	0.032	Nicotinate-nucleotide diphosphorylase (carboxylating) inhibitor
0.125	0.1	Psychosexual dysfunction treatment
0.077	0.053	mRNA (guanine-N7-)-methyltransferase inhibitor
0.054	0.029	4-Hydroxyphenylacetate 1-monooxygenase inhibitor
0.051	0.026	D(-)-tartrate dehydratase inhibitor
0.037	0.012	2-Aminohexanoate transaminase inhibitor
0.04	0.016	Aldehyde dehydrogenase 1 substrate
0.067	0.043	Mannitol-1-phosphate 5-dehydrogenase inhibitor
0.056	0.033	Hepatocyte nuclear factor agonist
0.056	0.033	Hepatocyte nuclear factor 4 alpha agonist
0.049	0.026	Riboflavin synthase inhibitor
0.036	0.012	Phytanoyl-CoA dioxygenase inhibitor
0.073	0.049	5-Lipoxygenase inhibitor
0.129	0.106	Aldehyde oxidase substrate
0.048	0.025	Pregnane X receptor antagonist
0.08	0.057	Carboxypeptidase M inhibitor
0.068	0.045	Glutamate-cysteine ligase inhibitor
0.12	0.097	Endothelin-converting enzyme inhibitor
0.058	0.035	Chalcone isomerase inhibitor
0.043	0.021	Phosphoglycerate phosphatase inhibitor
0.046	0.024	Electron transport complex I inhibitor
0.104	0.082	Formate dehydrogenase inhibitor
0.062	0.04	Tubulinyl-Tyr carboxypeptidase inhibitor
0.135	0.113	CYP2D1 substrate
0.059	0.038	Malate dehydrogenase (decarboxylating) inhibitor
0.043	0.022	CYP4F2 inhibitor
0.033	0.012	I(Ks) voltage-gated potassium channel blocker
0.043	0.023	Alpha-N-acetylgalactosaminide alpha-2,6-sialyltransferase inhibitor
0.025	0.004	CYP4F3 substrate
0.053	0.032	Glycolaldehyde dehydrogenase inhibitor
0.223	0.202	Inotropic
0.088	0.067	UDP-N-acetylmuramate-L-alanine ligase inhibitor
0.063	0.043	Malate synthase inhibitor
0.044	0.023	Adenylate cyclase I inhibitor
0.136	0.115	CYP2C8 inducer
0.079	0.059	tRNA (guanine-N2-)-methyltransferase inhibitor
0.045	0.025	Strombine dehydrogenase inhibitor
0.035	0.015	TRPA1 antagonist
0.195	0.176	Viral entry inhibitor
0.044	0.025	Glutamate racemase inhibitor
0.046	0.027	Fructose 5-dehydrogenase (NADP+) inhibitor
0.061	0.042	Heme oxygenase stimulant
0.091	0.072	Methylenetetrahydrofolate dehydrogenase (NADP+) inhibitor
0.082	0.063	Antihypertriglyceridemic
0.022	0.003	Antiviral (Herpesvirus 3, Human)
0.061	0.042	Lipocortins synthesis agonist
0.056	0.038	Assemblin inhibitor
0.059	0.04	Tyrosine transaminase inhibitor
0.038	0.02	Membrane-oligosaccharide glycerophosphotransferase inhibitor
0.062	0.044	Thioether S-methyltransferase inhibitor
0.048	0.03	Histone-arginine N-methyltransferase inhibitor
0.028	0.01	CYP27A1 inhibitor
0.049	0.031	Arginine racemase inhibitor
0.066	0.047	CYP2A13 substrate
0.035	0.017	Uridine phosphorylase inhibitor
0.083	0.065	UDP-N-acetylglucosamine 1-carboxyvinyltransferase inhibitor
0.055	0.038	Protein-glutamate O-methyltransferase inhibitor
0.176	0.158	Vascular (periferal) disease treatment
0.042	0.024	Sphingosine 1-phosphate receptor 5 antagonist
0.146	0.129	LDLR expression enhancer
0.027	0.01	CYP27A substrate
0.063	0.046	Plasminogen activator inhibitor antagonist
0.05	0.033	Heparanase inhibitor
0.036	0.019	Homoisocitrate dehydrogenase inhibitor
0.038	0.021	2-(acetamidomethylene)succinate hydrolase inhibitor
0.099	0.082	Acetylcholine release stimulant
[truncated: 138 more rows]

## Sheet: ALPHA DAMASCONE
Prediction of Activity				Possible adverse & toxic effects
Pa	Pi	Activity		Pa	Pi	Activity
0.828	0.014	CYP2J substrate		0.835	0.023	Twitching
0.791	0.004	Carminative		0.747	0.059	Shivering
0.803	0.032	Ubiquinol-cytochrome-c reductase inhibitor		0.687	0.027	Hypercholesterolemic
0.753	0.007	Fatty-acyl-CoA synthase inhibitor		0.64	0.03	Optic neuritis
0.746	0.01	Phosphatidylcholine-retinol O-acyltransferase inhibitor		0.626	0.037	Optic neuropathy
0.758	0.037	Testosterone 17beta-dehydrogenase (NADP+) inhibitor		0.586	0.017	Sensitization
0.728	0.008	All-trans-retinyl-palmitate hydrolase inhibitor		0.571	0.035	Cataract
0.663	0.009	MMP9 expression inhibitor		0.563	0.076	Conjunctivitis
0.638	0.009	Reductant		0.537	0.061	Hematemesis
0.623	0.003	NF-E2-related factor 2 stimulant		0.523	0.075	Toxic
0.667	0.072	Mucomembranous protector		0.512	0.077	Sweating
0.627	0.046	Glutamyl endopeptidase II inhibitor		0.476	0.048	Adrenal cortex hypoplasia
0.632	0.052	CYP2J2 substrate		0.506	0.102	Withdrawal
0.602	0.024	General pump inhibitor		0.498	0.097	Gastrointestinal hemorrhage
0.617	0.042	Antineoplastic		0.426	0.037	Cleft palate
0.608	0.047	TP53 expression enhancer		0.481	0.099	Psychoses
0.599	0.039	Antidyskinetic		0.471	0.094	Ocular toxicity
0.548	0.007	Dolichyl-phosphatase inhibitor		0.47	0.106	Occult bleeding
0.576	0.038	Macrophage colony stimulating factor agonist		0.465	0.114	Ulcer, aphthous
0.544	0.023	Dermatologic		0.369	0.019	Skin irritation, high
0.535	0.022	AR expression inhibitor		0.363	0.017	Skin irritation, weak
0.524	0.013	Antihelmintic (Nematodes)		0.42	0.074	Dyspnea
0.596	0.088	Antieczematic		0.375	0.045	Cytotoxic
0.566	0.058	5-O-(4-coumaroyl)-D-quinate 3'-monooxygenase inhibitor		0.443	0.124	Toxic, respiration
0.529	0.023	TNF expression inhibitor		0.352	0.033	Irritation
0.545	0.045	Gastrin inhibitor		0.389	0.092	Weight gain
0.544	0.045	Alkylacetylglycerophosphatase inhibitor		0.394	0.105	Fibrosis, interstitial
0.514	0.018	H+-exporting ATPase inhibitor		0.352	0.075	Spermicide
0.535	0.04	27-Hydroxycholesterol 7alpha-monooxygenase inhibitor		0.305	0.029	Skin irritative effect
0.51	0.021	Antiulcerative		0.417	0.141	Multiple organ failure
0.497	0.008	BRAF expression inhibitor		0.426	0.156	Reproductive dysfunction
0.542	0.054	Acylcarnitine hydrolase inhibitor		0.328	0.063	Non mutagenic, Salmonella
0.517	0.033	Antipruritic, allergic		0.394	0.13	Nephrotic syndrome
0.536	0.053	Cytoprotectant		0.284	0.023	Eye irritation, moderate
0.571	0.088	Fibrinolytic		0.354	0.1	Hypomagnesemia
0.519	0.036	Ecdysone 20-monooxygenase inhibitor		0.366	0.121	Anemia
0.51	0.028	Mannan endo-1,4-beta-mannosidase inhibitor		0.344	0.1	Dysphoria
0.509	0.031	CYP2B5 substrate		0.372	0.128	Ataxia
0.531	0.056	Acetylcholine neuromuscular blocking agent		0.31	0.08	Demyelination
0.486	0.011	Prostate cancer treatment		0.333	0.107	Chorea
0.497	0.025	Plastoquinol-plastocyanin reductase inhibitor		0.343	0.119	Panic
0.518	0.048	Ovulation inhibitor		0.248	0.025	Hypercalcaemic
0.509	0.04	Adenomatous polyposis treatment		0.311	0.088	Embryotoxic
0.574	0.107	Aspulvinone dimethylallyltransferase inhibitor		0.312	0.09	Teratogen
0.467	0.004	Alpha-pinene-oxide decyclase inhibitor		0.357	0.139	Euphoria
0.554	0.092	Nicotinic alpha6beta3beta4alpha5 receptor antagonist		0.342	0.126	Muscle weakness
0.488	0.033	Antifungal		0.374	0.161	Weakness
0.53	0.078	Kidney function stimulant		0.359	0.149	Toxic, vascular
0.508	0.06	Alkenylglycerophosphocholine hydrolase inhibitor		0.361	0.153	Respiratory impairment
0.513	0.068	CYP3A2 substrate		0.355	0.149	Weight loss
0.487	0.043	Erythropoiesis stimulant		0.343	0.14	Respiratory failure
0.475	0.04	Antipruritic		0.356	0.161	Pseudoporphyria
0.5	0.07	Platelet aggregation stimulant		0.367	0.173	Necrosis
0.503	0.073	Ribulose-phosphate 3-epimerase inhibitor		0.33	0.136	Retroperitoneal fibrosis
0.494	0.065	CYP2C8 inhibitor		0.354	0.16	Bronchoconstrictor
0.482	0.053	Lipid metabolism regulator		0.35	0.157	Psychomotor impairment
0.482	0.055	CYP3A1 substrate		0.327	0.134	Acidosis, lactic
0.436	0.014	Pediculicide		0.241	0.048	Eye irritation, high
0.443	0.023	Antiparasitic		0.341	0.149	Glaucoma
0.45	0.031	CYP2E1 inducer		0.301	0.109	Thrombocytopoiesis inhibitor
0.427	0.01	Retinol dehydrogenase inhibitor		0.383	0.199	Neutrophilic dermatosis (Sweet's syndrome)
0.438	0.022	Retinoic acid metabolism inhibitor		0.299	0.115	Acneiform eruption
0.447	0.035	Membrane permeability enhancer		0.25	0.069	Carcinogenic, mouse, female
0.473	0.061	JAK2 expression inhibitor		0.294	0.117	Porphyria
0.453	0.041	CYP2A4 substrate		0.218	0.056	Carcinogenic, group 3
0.489	0.082	Omptin inhibitor		0.317	0.157	Dyskinesia
0.453	0.047	3-Hydroxybenzoate 6-monooxygenase inhibitor		0.234	0.08	Carcinogenic, mouse
0.484	0.078	Complement factor D inhibitor		0.308	0.156	Splenomegaly
0.438	0.037	CYP4A11 substrate		0.228	0.077	Carcinogenic, rat, male
0.434	0.036	GABA aminotransferase inhibitor		0.246	0.1	Carcinogenic, group 1
0.428	0.031	P-glycoprotein substrate		0.191	0.049	Abortion inducer
0.436	0.04	Leukotriene-B4 20-monooxygenase inhibitor		0.18	0.039	Pneumotoxic
0.47	0.078	Electron-transferring-flavoprotein dehydrogenase inhibitor		0.218	0.078	Carcinogenic, rat
0.432	0.041	Transcription factor NF kappa B stimulant		0.294	0.16	Fasciculation
0.432	0.041	Transcription factor stimulant		0.304	0.17	Keratopathy
0.424	0.033	Cardiovascular analeptic		0.268	0.14	Pulmonary edema
0.479	0.091	Sugar-phosphatase inhibitor		0.172	0.046	Telangiectasia
0.42	0.036	EIF4E expression inhibitor		0.321	0.197	Edema
0.421	0.041	Dementia treatment		0.319	0.2	Excitability
0.434	0.056	Respiratory analeptic		0.284	0.173	Hypothermic
0.463	0.087	Oxidoreductase inhibitor		0.215	0.11	Sedative
0.394	0.02	NOS2 expression inhibitor		0.252	0.157	Apnea
0.392	0.018	[acyl-carrier-protein] S-acetyltransferase inhibitor		0.196	0.101	Anemia, sideroblastic
0.396	0.023	Indanol dehydrogenase inhibitor		0.195	0.103	Hypoglycemic
0.418	0.045	Peptidoglycan glycosyltransferase inhibitor		0.235	0.143	Hyperuricemia
0.402	0.029	Antibacterial		0.306	0.218	Inflammation
0.408	0.036	Antihypercholesterolemic		0.325	0.242	Nail discoloration
0.459	0.088	Protein-disulfide reductase (glutathione) inhibitor		0.183	0.104	Hypnotic
0.412	0.043	Antimetastatic		0.17	0.094	Carcinogenic
0.428	0.061	Apoptosis agonist		0.275	0.202	Behavioral disturbance
0.412	0.045	Menopausal disorders treatment		0.293	0.223	Drowsiness
0.44	0.078	Antinociceptive		0.179	0.11	Carcinogenic, mouse, male
0.404	0.043	Antipsoriatic		0.173	0.113	Carcinogenic, rat, female
0.399	0.038	H+-transporting two-sector ATPase inhibitor		0.163	0.105	Zinc deficiency
0.404	0.045	Steroid N-acetylglucosaminyltransferase inhibitor		0.164	0.107	Hypertensive, ophthalmic
0.377	0.019	Protein synthesis inhibitor		0.254	0.202	Akathisia
0.478	0.122	Chymosin inhibitor		0.237	0.189	Choreoathetosis
0.478	0.122	Acrocylindropepsin inhibitor		0.256	0.21	Tremor
0.478	0.122	Saccharopepsin inhibitor		0.274	0.229	Sleep disturbance
0.38	0.025	Wound healing agent		0.098	0.053	Skin irritation, moderate
0.479	0.126	Polyporopepsin inhibitor		0.088	0.048	Vesicant
0.372	0.019	ICAM1 expression inhibitor		0.225	0.185	Piloerection
0.405	0.055	Gonadotropin antagonist		0.278	0.245	Galactorrhea
0.385	0.035	CYP7 inhibitor		0.102	0.071	Eye irritation, weak
0.455	0.107	Platelet adhesion inhibitor		0.252	0.221	Fatty liver
0.393	0.049	CYP3A4 inducer		0.169	0.139	Skin irritation, corrasive
0.409	0.066	Feruloyl esterase inhibitor		0.209	0.18	Ulcer, gastric
0.414	0.072	Trimethylamine-oxide aldolase inhibitor		0.118	0.089	Carcinogenic, group 2B
0.421	0.08	1,4-Lactonase inhibitor		0.243	0.215	Visual acuity impairment
0.415	0.075	Pterin deaminase inhibitor		0.245	0.218	Nephrotoxic
0.358	0.018	Acaricide		0.24	0.218	Hypocalcaemic
0.387	0.049	CYP3A inducer		0.158	0.137	Bullous pemphigoid
0.349	0.013	Retinal dehydrogenase inhibitor		0.296	0.278	Stomatitis
0.454	0.118	Fusarinine-C ornithinesterase inhibitor		0.232	0.222	Extrapyramidal effect
0.359	0.025	DNA ligase (ATP) inhibitor		0.252	0.246	Diarrhea
0.467	0.134	Phosphatase inhibitor		0.239	0.233	Gastrointestinal disturbance
0.429	0.096	NADPH-cytochrome-c2 reductase inhibitor		0.176	0.17	Lacrimal secretion stimulant
0.388	0.056	Tpr proteinase (Porphyromonas gingivalis) inhibitor
0.356	0.024	Antihelmintic
0.391	0.062	HMOX1 expression enhancer
0.395	0.066	Pancreatic elastase inhibitor
0.391	0.066	Acetylgalactosaminyl-O-glycosyl-glycoprotein beta-1,3-N-acetylglucosaminyltransferase inhibitor
0.385	0.062	Alkenylglycerophosphoethanolamine hydrolase inhibitor
0.417	0.095	Alopecia treatment
0.411	0.089	Venombin AB inhibitor
0.394	0.073	CYP3A5 substrate
0.35	0.029	Chemopreventive
0.397	0.077	Arginine 2-monooxygenase inhibitor
0.408	0.089	MAP kinase stimulant
0.334	0.015	Antiacne
0.407	0.091	Antiseborrheic
0.321	0.006	HMG CoA synthase inhibitor
0.41	0.095	Limulus clotting factor B inhibitor
0.395	0.08	Vasoprotector
0.351	0.036	Transcription factor inhibitor
0.383	0.069	Alkane 1-monooxygenase inhibitor
0.37	0.058	CYP2C9 inducer
0.344	0.033	Oxidizing agent
0.329	0.018	Transcription factor NF kappa A inhibitor
0.391	0.082	CYP2A1 substrate
0.319	0.01	Transcription factor NF kappa B inhibitor
0.351	0.042	Glycolate dehydrogenase inhibitor
0.405	0.099	Thioredoxin inhibitor
0.376	0.072	Immunosuppressant
0.374	0.071	Phenol O-methyltransferase inhibitor
0.317	0.014	Insecticide
0.37	0.068	Cytochrome P450 stimulant
0.339	0.038	Beta-carotene 15,15'-monooxygenase inhibitor
0.365	0.066	Caspase 3 stimulant
0.37	0.072	Analeptic
0.411	0.114	Nicotinic alpha2beta2 receptor antagonist
0.338	0.042	CYP2G1 substrate
0.353	0.058	Antiviral (Herpes)
0.393	0.099	Antiviral (Rhinovirus)
0.332	0.038	Di-trans,poly-cis-decaprenylcistransferase inhibitor
0.356	0.062	Glucan 1,4-alpha-maltotriohydrolase inhibitor
0.399	0.105	Glucan endo-1,3-beta-D-glucosidase inhibitor
0.33	0.038	RNA synthesis inhibitor
0.356	0.066	Acetylesterase inhibitor
0.317	0.028	Vascular dementia treatment
0.356	0.067	CYP2C18 substrate
0.399	0.111	Chlordecone reductase inhibitor
0.361	0.074	CYP3A3 substrate
0.302	0.015	Microtubule formation inhibitor
0.353	0.067	(R)-Pantolactone dehydrogenase (flavin) inhibitor
0.317	0.03	UGT2B28 substrate
0.331	0.046	Taurocyamine kinase inhibitor
0.331	0.046	Opheline kinase inhibitor
0.36	0.075	Gluconate 5-dehydrogenase inhibitor
0.347	0.063	Dolichyl-diphosphooligosaccharide-protein glycotransferase inhibitor
0.383	0.101	Aminobutyraldehyde dehydrogenase inhibitor
0.323	0.041	Tyrosine 3 hydroxylase inhibitor
0.304	0.022	Nicotinic alpha4beta2 receptor antagonist
0.393	0.113	CYP2C12 substrate
0.317	0.038	CYP2C29 substrate
0.311	0.032	Plasmanylethanolamine desaturase inhibitor
0.346	0.067	Prostaglandin-A1 DELTA-isomerase inhibitor
0.35	0.071	Malate oxidase inhibitor
0.291	0.015	ATPase inhibitor
0.357	0.082	Caspase 8 stimulant
0.321	0.046	Cholestanetriol 26-monooxygenase inhibitor
0.325	0.052	Hepatoprotectant
0.346	0.073	Antiprotozoal (Leishmania)
0.333	0.061	Nitrite reductase (NO-forming) inhibitor
0.348	0.079	N-acetylneuraminate 7-O(or 9-O)-acetyltransferase inhibitor
0.355	0.087	Cl--transporting ATPase inhibitor
0.378	0.11	UDP-N-acetylglucosamine 4-epimerase inhibitor
0.463	0.195	Phobic disorders treatment
0.343	0.076	Hypolipemic
0.28	0.014	Retinyl-palmitate esterase inhibitor
0.289	0.023	Growth stimulant
0.288	0.024	Antineoplastic (melanoma)
0.329	0.065	N-formylmethionyl-peptidase inhibitor
0.287	0.024	Aldosterone antagonist
0.304	0.042	Xenobiotic-transporting ATPase inhibitor
0.324	0.062	Opioid kappa 3 receptor antagonist
0.271	0.01	Protein kinase stimulant
0.436	0.176	CYP2H substrate
0.283	0.024	Trans-pentaprenyltranstransferase inhibitor
0.334	0.078	FMO1 substrate
0.26	0.004	Factor XIIIa stimulant
0.29	0.037	Alkylglycerophosphoethanolamine phosphodiesterase inhibitor
0.347	0.094	Beta-adrenergic receptor kinase inhibitor
0.347	0.094	G-protein-coupled receptor kinase inhibitor
0.268	0.014	Nitric oxide scavenger
0.26	0.008	Hepatocyte nuclear factor 4 alpha antagonist
0.26	0.008	Hepatocyte nuclear factor antagonist
0.355	0.105	Fibrinogen receptor antagonist
0.314	0.064	CYP2A5 substrate
0.378	0.128	Phospholipid-translocating ATPase inhibitor
0.295	0.049	Steroid synthesis inhibitor
0.281	0.038	UGT2B17 substrate
0.305	0.062	2-Haloacid dehalogenase inhibitor
0.302	0.06	Long-chain-aldehyde dehydrogenase inhibitor
0.286	0.044	N-(long-chain-acyl)ethanolamine deacylase inhibitor
0.334	0.093	Polyamine-transporting ATPase inhibitor
0.356	0.115	Carboxypeptidase Taq inhibitor
0.355	0.116	CYP2D15 substrate
0.259	0.021	Aldehyde ferredoxin oxidoreductase inhibitor
0.347	0.11	4-Nitrophenol 2-monooxygenase inhibitor
0.255	0.018	Melanin inhibitor
0.279	0.045	Antipruritic, non-allergic
0.245	0.011	Lipoxygenase inhibitor
0.342	0.108	CYP2D16 substrate
0.321	0.088	L-glutamate oxidase inhibitor
0.341	0.111	GST A substrate
0.302	0.073	D-lactaldehyde dehydrogenase inhibitor
0.285	0.057	Morphine 6-dehydrogenase inhibitor
0.269	0.042	Antineoplastic (brain cancer)
0.291	0.064	Carbon-monoxide dehydrogenase inhibitor
0.355	0.128	Neurotransmitter antagonist
0.331	0.105	Linoleate diol synthase inhibitor
0.396	0.17	Pseudolysin inhibitor
0.284	0.059	Glyoxylate oxidase inhibitor
0.399	0.174	Calcium channel (voltage-sensitive) activator
0.256	0.031	Gastric antisecretory
0.334	0.109	Dimethylargininase inhibitor
0.323	0.098	Dehydro-L-gulonate decarboxylase inhibitor
0.246	0.023	Nitric oxide antagonist
0.287	0.063	CYP2B10 substrate
0.241	0.017	Estradiol 17alpha-dehydrogenase inhibitor
0.317	0.095	CYP2A8 substrate
0.284	0.062	Maillard reaction inhibitor
0.345	0.126	Antiinflammatory
0.291	0.071	Cyclomaltodextrinase inhibitor
0.25	0.03	Neurotrophic factor enhancer
0.283	0.065	Antiparkinsonian, rigidity relieving
0.326	0.108	Glucan endo-1,6-beta-glucosidase inhibitor
0.306	0.089	Vanilloid 1 agonist
0.303	0.088	CYP2F1 substrate
0.326	0.112	Insulin promoter
0.301	0.087	Aspergillopepsin I inhibitor
0.283	0.071	CYP2B11 substrate
0.303	0.092	Myc inhibitor
0.272	0.061	Bisphosphoglycerate phosphatase inhibitor
0.221	0.01	CYP26A substrate
0.219	0.009	Keratoses actinic (solar) treatment
0.274	0.064	Hyaluronic acid agonist
0.258	0.049	Antineoplastic (lung cancer)
0.253	0.046	UGT2B7 substrate
0.244	0.037	Trans-2-enoyl-CoA reductase (NAD+) inhibitor
0.244	0.037	Pyruvate dehydrogenase (cytochrome) inhibitor
0.407	0.2	Membrane permeability inhibitor
0.245	0.038	Antioxidant
0.242	0.036	Cholesterol synthesis inhibitor
0.255	0.049	Choleretic
0.247	0.041	Hydroxysteroid dehydrogenase inhibitor
0.26	0.055	Skin irritation, inactive
0.272	0.068	NADH kinase inhibitor
0.285	0.082	Isopenicillin-N epimerase inhibitor
0.224	0.022	Skin whitener
0.273	0.073	Dextranase inhibitor
0.283	0.084	CYP4A substrate
0.232	0.033	UGT2B9 substrate
0.246	0.048	Vitamin-K-epoxide reductase (warfarin-insensitive) inhibitor
0.277	0.079	Undecaprenyldiphospho-muramoylpentapeptide beta-N-acetylglucosaminyltransferase inhibitor
0.322	0.125	RNA-directed RNA polymerase inhibitor
0.269	0.072	UGT2B4 substrate
0.203	0.007	Retinoic acid beta receptor agonist
0.219	0.024	Antibiotic
0.335	0.142	Leukopoiesis stimulant
0.299	0.106	NAD(P)+-arginine ADP-ribosyltransferase inhibitor
0.329	0.137	Pin1 inhibitor
0.312	0.12	Glycerol-3-phosphate oxidase inhibitor
0.28	0.088	P-benzoquinone reductase (NADPH) inhibitor
0.223	0.031	Cholesterol oxidase inhibitor
0.222	0.03	Arachidonic acid antagonist
0.268	0.077	2-Hydroxymuconate-semialdehyde hydrolase inhibitor
0.265	0.074	DELTA14-sterol reductase inhibitor
0.245	0.055	Fumarate reductase (NADH) inhibitor
0.304	0.115	N-hydroxyarylamine O-acetyltransferase inhibitor
0.273	0.084	Prostaglandin-E2 9-reductase inhibitor
0.352	0.163	Membrane integrity agonist
0.216	0.029	Prostatic (benign) hyperplasia treatment
0.255	0.067	Uroporphyrinogen-III synthase inhibitor
0.283	0.096	Chenodeoxycholoyltaurine hydrolase inhibitor
0.261	0.075	DNA synthesis inhibitor
0.257	0.071	Clavaminate synthase inhibitor
0.256	0.07	Gestagen antagonist
0.341	0.156	Octopamine antagonist
0.221	0.037	Keratolytic
0.187	0.006	11-Cis-retinyl-palmitate hydrolase inhibitor
0.287	0.106	RELA expression inhibitor
0.256	0.076	Poly(beta-D-mannuronate) lyase inhibitor
0.283	0.103	Methylamine-glutamate N-methyltransferase inhibitor
0.239	0.059	CYP1A inducer
0.247	0.067	Antiperistaltic
0.266	0.086	Pyruvate decarboxylase inhibitor
0.211	0.031	Transforming growth factor beta 1 agonist
0.247	0.068	Sorbitol-6-phosphate 2-dehydrogenase inhibitor
0.187	0.009	TH expression enhancer
0.211	0.032	CYP4B substrate
0.317	0.139	CYP3A4 substrate
0.245	0.068	Benzaldehyde dehydrogenase (NADP+) inhibitor
0.21	0.034	Protein-S-isoprenylcysteine O-methyltransferase inhibitor
0.22	0.044	Antimycoplasmal
0.247	0.071	CYP2A2 substrate
0.241	0.065	CDP-diacylglycerol-glycerol-3-phosphate 3-phosphatidyltransferase inhibitor
0.297	0.122	Glutathione thiolesterase inhibitor
0.224	0.051	UGT2B substrate
0.323	0.151	Apyrase inhibitor
0.299	0.126	Aspartate-phenylpyruvate transaminase inhibitor
0.202	0.03	Geranylgeranyl-diphosphate geranylgeranyltransferase inhibitor
0.276	0.105	Phosphoinositide 5-phosphatase inhibitor
0.262	0.091	Albendazole monooxygenase inhibitor
0.271	0.1	3-Phytase inhibitor
0.267	0.097	Phosphopantothenoylcysteine decarboxylase inhibitor
0.216	0.045	UGT2B10 substrate
0.289	0.12	Sulfite dehydrogenase inhibitor
0.186	0.018	CYP3A5 inducer
0.234	0.066	Cutinase inhibitor
0.232	0.064	Antimutagenic
0.248	0.082	Glucan 1,4-alpha-maltotetraohydrolase inhibitor
0.223	0.057	Sodium channel blocker class Ib
0.234	0.068	N-hydroxy-2-acetamidofluorene reductase inhibitor
0.214	0.048	Farnesyltranstransferase inhibitor
0.186	0.022	Antineoplastic antibiotic
0.26	0.095	Limulus clotting factor C inhibitor
0.269	0.106	CYP3A7 substrate
0.201	0.039	Trans-1,2-dihydrobenzene-1,2-diol dehydrogenase inhibitor
0.227	0.065	2-Oxoaldehyde dehydrogenase (NADP+) inhibitor
0.285	0.123	Lipoprotein lipase inhibitor
0.272	0.11	Antiviral (Influenza)
0.261	0.101	Prostate disorders treatment
0.217	0.057	Septic shock treatment
0.291	0.132	Simian immunodeficiency virus proteinase inhibitor
0.273	0.113	CYP17 inhibitor
0.285	0.126	CYP19A1 expression inhibitor
0.286	0.127	Endopeptidase So inhibitor
0.255	0.097	tRNA-pseudouridine synthase I inhibitor
0.255	0.097	Peptide alpha-N-acetyltransferase inhibitor
0.189	0.031	CYP4B1 substrate
0.286	0.128	Muscular dystrophy treatment
0.25	0.092	Arylmalonate decarboxylase inhibitor
0.194	0.037	Antineoplastic (thyroid cancer)
0.211	0.055	Prostaglandin E1 antagonist
0.222	0.066	Cyclooxygenase substrate
0.321	0.165	Chloride peroxidase inhibitor
0.214	0.059	Diabetic nephropathy treatment
0.232	0.077	Cyclohexyl-isocyanide hydratase inhibitor
0.192	0.04	Contraceptive female
0.198	0.047	Bile-salt sulfotransferase inhibitor
0.297	0.146	Antimyopathies
0.213	0.063	Guanosine-3',5'-bis(diphosphate) 3'-diphosphatase inhibitor
0.189	0.038	Protein synthesis stimulant
0.165	0.014	Secretase stimulant
0.165	0.014	Secretase alpha stimulant
0.296	0.146	CYP3A substrate
0.295	0.145	5 Hydroxytryptamine release inhibitor
0.177	0.027	Choloylglycine hydrolase inhibitor
0.206	0.057	Leucine dehydrogenase inhibitor
0.297	0.149	Vasodilator, peripheral
0.199	0.051	UGT2B15 substrate
0.304	0.155	2-Dehydropantoate 2-reductase inhibitor
0.226	0.078	Aspergillopepsin II inhibitor
0.273	0.125	Antiinflammatory, ophthalmic
0.177	0.03	Thromboxane synthase stimulant
0.214	0.066	Interleukin 6 antagonist
0.216	0.069	Interleukin antagonist
0.213	0.065	Phosphoenolpyruvate mutase inhibitor
0.246	0.099	Gingipain K inhibitor
0.298	0.152	Lysine 2,3-aminomutase inhibitor
0.222	0.077	Sclerosant
0.174	0.029	Membrane dipeptidase inhibitor
0.204	0.059	Alkylglycerone-phosphate synthase inhibitor
0.155	0.011	3(or 17)alpha-hydroxysteroid dehydrogenase inhibitor
0.198	0.053	Gamma-butyrobetaine dioxygenase inhibitor
0.201	0.057	CYP1A1 inducer
0.207	0.063	CYP4A2 substrate
0.311	0.167	Oxygen scavenger
0.234	0.09	Arylesterase inhibitor
0.223	0.079	Urease inhibitor
0.157	0.014	2-Methyleneglutarate mutase inhibitor
0.226	0.083	Imidazoline receptor agonist
0.263	0.12	3-Cyanoalanine hydratase inhibitor
0.174	0.031	Succinic dehydrogenase inhibitor
0.29	0.148	Hydrogen dehydrogenase inhibitor
0.252	0.111	Ferredoxin-NAD+ reductase inhibitor
0.252	0.111	Naphthalene 1,2-dioxygenase inhibitor
0.255	0.113	Antiinflammatory, intestinal
0.283	0.142	Thymidylate 5'-phosphatase inhibitor
0.153	0.012	5-Lipoxygenase inhibitor
0.197	0.056	Alpha-glucuronidase inhibitor
0.275	0.135	Sphinganine kinase inhibitor
0.205	0.065	Polyneuridine-aldehyde esterase inhibitor
0.33	0.191	Phthalate 4,5-dioxygenase inhibitor
0.163	0.024	2-Dehydropantolactone reductase (A-specific) inhibitor
0.267	0.128	1-Acylglycerol-3-phosphate O-acyltransferase inhibitor
0.178	0.039	Contraceptive
0.151	0.013	Nicotinic receptor alpha7 subunit antagonist
0.253	0.116	Phosphatidylinositol diacylglycerol-lyase inhibitor
0.297	0.16	Lysase inhibitor
0.207	0.07	Signal peptidase I inhibitor
0.248	0.113	CYP2C19 substrate
0.149	0.014	Protein kinase C stimulant
0.207	0.072	GABA C receptor agonist
0.273	0.138	Cancer associated disorders treatment
0.206	0.072	Crotonoyl-[acyl-carrier-protein] hydratase inhibitor
0.217	0.084	Proliferative diseases treatment
0.295	0.161	Antihypoxic
0.168	0.035	Interferon antagonist
0.142	0.009	CYP26 substrate
0.193	0.06	Antirickettsial
0.21	0.077	2-Hydroxy-3-oxoadipate synthase inhibitor
0.198	0.065	CYP4F2 substrate
0.143	0.01	CYP26 inhibitor
0.163	0.03	DNA directed DNA polymerase inhibitor
0.204	0.072	Protein-Npi-phosphohistidine-sugar phosphotransferase inhibitor
0.206	0.074	Glutarate-semialdehyde dehydrogenase inhibitor
0.197	0.064	Phosphatidate phosphatase inhibitor
0.221	0.089	Oxytocic
0.279	0.147	Amine dehydrogenase inhibitor
0.164	0.032	Interferon gamma antagonist
0.23	0.099	Gamma-glutamyltransferase inhibitor
0.222	0.091	Apoptosis antagonist
0.218	0.087	ATP-binding cassette A1 stimulant
0.179	0.049	Phosphoenolpyruvate-protein phosphotransferase inhibitor
0.213	0.083	CYP1A1 inhibitor
0.235	0.107	IgA-specific serine endopeptidase inhibitor
0.289	0.16	Fibrolase inhibitor
0.253	0.125	Neuropeptide Y2 antagonist
0.148	0.019	Carboxylate reductase inhibitor
0.24	0.113	Opioid dependency treatment
0.229	0.101	Photosensitizer
0.135	0.008	CYP4F12 substrate
0.205	0.079	Ornithine cyclodeaminase inhibitor
0.145	0.019	CDC25A inhibitor
0.196	0.07	Tropinesterase inhibitor
0.277	0.152	Na+-transporting two-sector ATPase inhibitor
0.269	0.144	Leukotriene-C4 synthase inhibitor
0.21	0.086	Flavin-containing monooxygenase inhibitor
0.216	0.093	Aspartate-ammonia ligase inhibitor
0.124	0.002	Progesterone receptor B antagonist
0.263	0.142	Gamma-guanidinobutyraldehyde dehydrogenase inhibitor
0.25	0.13	Alcohol dehydrogenase (acceptor) inhibitor
0.169	0.05	Adenylate cyclase stimulant
0.195	0.076	N-Acyl-D-aspartate deacylase inhibitor
0.202	0.083	CYP1A2 inducer
0.147	0.029	DELTA24-sterol reductase inhibitor
0.131	0.013	Acetylcholine M3 receptor agonist
0.161	0.042	Deoxyribose-phosphate aldolase inhibitor
0.237	0.119	Thiosulfate dehydrogenase inhibitor
0.243	0.125	Arylsulfate sulfotransferase inhibitor
0.213	0.095	Gluconolactonase inhibitor
0.225	0.107	Myosin ATPase inhibitor
0.232	0.114	Chitosanase inhibitor
0.229	0.113	Lysostaphin inhibitor
0.19	0.074	UGT1A4 substrate
0.164	0.048	VCAM1 expression inhibitor
0.135	0.02	CYP4F substrate
0.199	0.085	Xylan endo-1,3-beta-xylosidase inhibitor
0.182	0.069	L-glucuronate reductase inhibitor
0.12	0.007	Retinoic acid alpha receptor agonist
0.326	0.213	5 Hydroxytryptamine uptake stimulant
0.275	0.162	Fragilysin inhibitor
0.166	0.053	N-acetylneuraminate synthase inhibitor
0.228	0.115	Antiviral (CMV)
0.164	0.051	Nuclease inhibitor
0.176	0.064	Undecaprenyl-diphosphatase inhibitor
0.137	0.025	4-Carboxymethyl-4-methylbutenolide mutase inhibitor
0.309	0.198	Neurotransmitter uptake inhibitor
0.193	0.082	Antiuremic
0.122	0.012	Kainate receptor 1 agonist
0.179	0.069	Aldehyde dehydrogenase 2 substrate
0.241	0.13	Creatininase inhibitor
0.2	0.089	Alanine-tRNA ligase inhibitor
0.221	0.111	Thiamine-triphosphatase inhibitor
0.239	0.129	Retinoprotector
0.222	0.112	Transketolase inhibitor
0.231	0.122	Mannose isomerase inhibitor
0.149	0.04	CYP19 substrate
0.199	0.091	Oryzin inhibitor
0.206	0.098	Dopamine release stimulant
0.185	0.077	3-Demethylubiquinone-9 3-O-methyltransferase inhibitor
0.264	0.158	Centromere associated protein inhibitor
0.158	0.053	Glucuronolactone reductase inhibitor
0.225	0.119	4-Coumarate-CoA ligase inhibitor
0.153	0.048	2-Oxoisovalerate dehydrogenase (acylating) inhibitor
0.119	0.013	CYP2C2 substrate
0.223	0.118	CYP2C11 substrate
0.232	0.128	CYP2A substrate
0.138	0.034	Thermomycolin inhibitor
0.205	0.101	Diamine N-acetyltransferase inhibitor
0.123	0.019	Ca2+-transporting ATPase inhibitor
0.172	0.068	Antileprosy
0.19	0.088	Severe acute respiratory syndrome treatment
0.196	0.094	2,3,4,5-Tetrahydropyridine-2,6-dicarboxylate N-succinyltransferase inhibitor
0.137	0.036	UGT2B11 substrate
0.196	0.095	Dimethylmaleate hydratase inhibitor
0.216	0.115	Cathepsin T inhibitor
0.247	0.146	Inotropic
0.176	0.075	LDLR expression enhancer
0.166	0.066	Tyrosine kinase stimulant
0.128	0.028	Hair growth stimulant
0.133	0.034	Anabolic
0.302	0.202	Taurine dehydrogenase inhibitor
0.174	0.076	4-Hydroxyglutamate transaminase inhibitor
0.159	0.061	UGT2B18 substrate
0.156	0.059	GST T substrate
0.156	0.059	GST T1-1 substrate
0.18	0.084	Phosphatidylglycerophosphatase inhibitor
0.197	0.1	3-Methylbutanal reductase inhibitor
0.127	0.031	Retinol O-fatty-acyltransferase inhibitor
0.162	0.066	Ferrochelatase inhibitor
0.235	0.14	Exoribonuclease II inhibitor
0.193	0.098	Antineoplastic (breast cancer)
0.11	0.016	Interleukin 1a antagonist
0.179	0.086	UGT1A1 substrate
0.223	0.13	Hydroxylamine reductase (NADH) inhibitor
0.163	0.071	CYP2B18 substrate
0.214	0.122	Phospholipase C inhibitor
0.235	0.143	CYP2D2 inhibitor
0.149	0.057	Cachexia treatment
0.158	0.067	SMN2 expression enhancer
0.278	0.187	Intermittent claudication treatment
0.17	0.081	Picornain 3C inhibitor
0.16	0.071	DNA directed RNA polymerase inhibitor
0.148	0.058	Dry eye syndrome treatment
0.185	0.096	Shikimate O-hydroxycinnamoyltransferase inhibitor
0.196	0.107	Peroxidase substrate
0.259	0.171	Nitrate reductase (cytochrome) inhibitor
0.268	0.18	(R)-6-hydroxynicotine oxidase inhibitor
0.192	0.104	Vanilloid agonist
0.136	0.048	Cholate-CoA ligase inhibitor
0.229	0.142	Chitinase inhibitor
0.154	0.067	Ligase inhibitor
0.203	0.116	Lactose synthase inhibitor
0.156	0.069	Methyltransferase substrate
0.23	0.144	FMO3 substrate
0.098	0.012	3-Alpha-hydroxysteroid dehydrogenase (B-specific) inhibitor
0.17	0.085	Mannitol-1-phosphatase inhibitor
0.248	0.164	Hydroxylamine oxidase inhibitor
0.193	0.11	Yeast ribonuclease inhibitor
0.207	0.123	Glycerol-3-phosphate dehydrogenase inhibitor
0.227	0.143	Antimycobacterial
0.203	0.12	Dipeptidase E inhibitor
0.24	0.157	Membrane integrity antagonist
0.169	0.086	CYP1B substrate
0.171	0.088	Myeloblastin inhibitor
0.225	0.142	Peptide-N4-(N-acetyl-beta-glucosaminyl)asparagine amidase inhibitor
0.152	0.069	Testosterone 17beta-dehydrogenase inhibitor
0.196	0.113	Linoleoyl-CoA desaturase inhibitor
0.237	0.155	Antiviral (Adenovirus)
0.132	0.05	Glycerol-3-phosphate O-acyltransferase inhibitor
0.175	0.093	Tauropine dehydrogenase inhibitor
0.129	0.047	CYP3C substrate
0.207	0.125	CYP2C3 substrate
0.217	0.136	3C-like protease (Human coronavirus) inhibitor
0.247	0.166	Histidine N-acetyltransferase inhibitor
0.144	0.064	Corticosteroid antagonist
0.088	0.008	Actin depolymerization stimulant
0.139	0.059	Alcohol dehydrogenase substrate
0.205	0.125	Endothelial growth factor antagonist
0.184	0.104	UGT1A substrate
0.205	0.126	Sulfite oxidase inhibitor
0.268	0.189	NADPH peroxidase inhibitor
0.161	0.082	Sterol 3-beta-glucosyltransferase inhibitor
0.132	0.054	Phospholipase A2 inhibitor
0.224	0.146	N-acylmannosamine kinase inhibitor
0.211	0.133	Cell wall biosynthesis inhibitor
0.164	0.086	N-acetyl-gamma-glutamyl-phosphate reductase inhibitor
0.185	0.109	Acyl-CoA oxidase inhibitor
0.279	0.203	2-Hydroxyquinoline 8-monooxygenase inhibitor
0.139	0.064	Pregnane X receptor agonist
0.199	0.124	CYP2E1 substrate
0.193	0.117	Ethanolamine-phosphate cytidylyltransferase inhibitor
0.11	0.035	Vitamin
0.203	0.128	Cytostatic
0.161	0.087	Lysine 6-dehydrogenase inhibitor
0.161	0.087	2,4-Diaminopentanoate dehydrogenase inhibitor
0.161	0.087	3-Hydroxybutyryl-CoA dehydrogenase inhibitor
0.189	0.115	GST M substrate
0.244	0.17	Cyanoalanine nitrilase inhibitor
0.231	0.157	Glyoxylate reductase inhibitor
0.161	0.087	UGT1A5 substrate
0.214	0.141	N-benzyloxycarbonylglycine hydrolase inhibitor
0.104	0.031	Ornithine decarboxylase inhibitor
0.142	0.069	Heat shock protein agonist
0.11	0.037	3-Oxosteroid 1-dehydrogenase inhibitor
0.084	0.012	Heme oxygenase stimulant
0.123	0.051	Demethylsterigmatocystin 6-O-methyltransferase inhibitor
0.147	0.076	2-Haloacid dehalogenase (configuration-inverting) inhibitor
0.201	0.13	Succinate-semialdehyde dehydrogenase [NAD(P)+] inhibitor
0.221	0.15	CYP2B6 substrate
0.185	0.114	Alcohol dehydrogenase [NAD(P)+] inhibitor
0.216	0.146	4-Methoxybenzoate monooxygenase (O-demethylating) inhibitor
0.2	0.13	Thyroxine 5-deiodinase inhibitor
0.196	0.126	CYP2E substrate
0.075	0.006	Phospholipase A2 IIa inhibitor
0.137	0.068	Aldehyde dehydrogenase (NAD+) inhibitor
0.08	0.011	Progesterone antagonist
0.243	0.174	Superoxide dismutase inhibitor
0.15	0.082	tRNA nucleotidyltransferase inhibitor
0.135	0.067	Allophanate hydrolase inhibitor
0.094	0.026	Steroid sulfotransferase inhibitor
0.133	0.066	Urolithiasis treatment
0.07	0.003	Progesterone receptor B1 antagonist
0.272	0.204	CYP2C19 inducer
0.295	0.228	Diabetic neuropathy treatment
0.246	0.179	Cyclohexanone monooxygenase inhibitor
0.155	0.088	Poly(alpha-L-guluronate) lyase inhibitor
0.236	0.169	Loop diuretic
0.098	0.031	Alpha glucosidase inhibitor
0.176	0.11	Aminomuconate-semialdehyde dehydrogenase inhibitor
0.286	0.22	Fructose 5-dehydrogenase inhibitor
0.089	0.023	ABCA1 expression enhancer
0.112	0.046	Cholestenone 5alpha-reductase inhibitor
0.105	0.04	3-Hydroxybutyrate dehydrogenase inhibitor
0.179	0.114	UDP-glucuronosyltransferase substrate
0.297	0.232	Antiviral (Picornavirus)
0.138	0.073	Interleukin 1 antagonist
0.079	0.014	Retinoid X alpha receptor agonist
0.133	0.068	Valine decarboxylase inhibitor
0.124	0.059	Narcotic antagonist
0.154	0.09	Bisphosphoglycerate mutase inhibitor
0.09	0.026	Androgen antagonist
0.084	0.02	Glutathione reductase (NADPH) stimulant
0.084	0.02	Glutathione reductase stimulant
0.123	0.059	Coagulant
0.148	0.084	Tumour necrosis factor antagonist
0.181	0.117	Quinoprotein glucose dehydrogenase inhibitor
0.131	0.067	Pantoate 4-dehydrogenase inhibitor
0.124	0.061	Estrone sulfotransferase inhibitor
0.158	0.094	Deoxyribonuclease I inhibitor
0.152	0.089	Lactate 2-monooxygenase inhibitor
0.199	0.136	Glutamine-phenylpyruvate transaminase inhibitor
0.177	0.114	Methanol dehydrogenase inhibitor
0.252	0.189	Spermidine dehydrogenase inhibitor
0.076	0.014	Glucocorticoid antagonist
0.229	0.167	Mucinaminylserine mucinaminidase inhibitor
0.137	0.075	Aspartate-tRNA ligase inhibitor
0.102	0.04	Vanillyl-alcohol oxidase inhibitor
0.2	0.138	Undecaprenyl-phosphate mannosyltransferase inhibitor
0.069	0.008	Secretory phospholipase A2 inhibitor
0.095	0.034	Anticholelithogenic
0.142	0.081	3-Aminobutyryl-CoA ammonia-lyase inhibitor
0.095	0.035	3(or 17)beta-hydroxysteroid dehydrogenase inhibitor
0.131	0.071	Aminocarboxymuconate-semialdehyde decarboxylase inhibitor
0.196	0.136	CYP2C10 substrate
0.171	0.112	P-glycoprotein inhibitor
0.106	0.047	Benzaldehyde dehydrogenase (NAD+) inhibitor
0.203	0.144	CYP2C6 substrate
0.082	0.023	Inducible nitric-oxide synthase inhibitor
0.264	0.206	Preneoplastic conditions treatment
0.112	0.054	Glyceraldehyde-3-phosphate dehydrogenase (phosphorylating) inhibitor
0.116	0.059	Heat shock protein 70 agonist
0.161	0.104	(S)-3-amino-2-methylpropionate transaminase inhibitor
0.126	0.069	Cathepsin H inhibitor
0.113	0.057	Pantothenase inhibitor
0.167	0.111	Dihydroxy-acid dehydratase inhibitor
0.172	0.116	CYP2A11 substrate
0.143	0.087	NAD+ synthase (glutamine-hydrolysing) inhibitor
0.243	0.187	Malate dehydrogenase (acceptor) inhibitor
0.2	0.144	Radioprotector
0.207	0.152	Pro-opiomelanocortin converting enzyme inhibitor
0.135	0.08	HIV-2 reverse transcriptase inhibitor
0.071	0.015	CYP17 substrate
0.125	0.07	Phospholipase inhibitor
0.167	0.112	Expectorant
0.123	0.068	Lanosterol 14 alpha demethylase inhibitor
0.091	0.036	ATP deaminase inhibitor
0.079	0.025	Prostaglandin agonist
0.105	0.051	Valine dehydrogenase (NADP+) inhibitor
0.126	0.072	Haloacetate dehalogenase inhibitor
0.126	0.072	Prepilin peptidase inhibitor
0.14	0.087	Lactaldehyde reductase inhibitor
0.235	0.181	Lysyl oxidase inhibitor
0.131	0.078	Antiemphysemic
0.163	0.11	Galactolipase inhibitor
0.196	0.144	Adrenaline release stimulant
0.138	0.086	2-Acylglycerol O-acyltransferase inhibitor
0.076	0.024	Protein 50S ribosomal subunit inhibitor
0.184	0.133	1-Alkylglycerophosphocholine O-acetyltransferase inhibitor
0.104	0.053	Aconitate decarboxylase inhibitor
0.056	0.006	Retinoid X receptor agonist
0.135	0.085	Peptidylamidoglycolate lyase inhibitor
0.146	0.097	CYP2C8 inducer
0.156	0.106	Ferredoxin-nitrite reductase inhibitor
0.127	0.078	Glycine receptor agonist
0.065	0.016	5-Alpha-reductase inhibitor
0.1	0.052	Heme oxygenase inhibitor
0.179	0.13	Prolyl aminopeptidase inhibitor
0.189	0.14	Pullulanase inhibitor
0.141	0.093	Allyl-alcohol dehydrogenase inhibitor
0.091	0.043	12-Lipoxygenase inhibitor
0.128	0.08	Mannan endo-1,6-alpha-mannosidase inhibitor
0.186	0.138	DNA-3-methyladenine glycosylase I inhibitor
0.079	0.032	Anesthetic inhalation
0.239	0.192	S-formylglutathione hydrolase inhibitor
0.264	0.217	Rubredoxin-NAD+ reductase inhibitor
0.073	0.026	CYP24 inhibitor
0.203	0.156	Methylumbelliferyl-acetate deacetylase inhibitor
0.063	0.016	Microtubule stabilization
0.065	0.019	CYP24 substrate
0.185	0.139	Phosphatidylserine decarboxylase inhibitor
0.166	0.121	Opine dehydrogenase inhibitor
0.129	0.085	Cycloartenol synthase inhibitor
0.244	0.199	Cyclic AMP agonist
0.136	0.092	Sphinganine-1-phosphate aldolase inhibitor
0.089	0.046	Sterol 24-C-methyltransferase inhibitor
0.064	0.021	4-Hydroxyphenylpyruvate dioxygenase inhibitor
0.188	0.144	Sigma receptor agonist
0.205	0.162	Urethanase inhibitor
0.142	0.099	Anthranilate-CoA ligase inhibitor
0.279	0.236	Glycosylphosphatidylinositol phospholipase D inhibitor
0.134	0.091	Aryldialkylphosphatase inhibitor
0.057	0.014	Androst-4-ene-3,17-dione monooxygenase inhibitor
0.16	0.117	Alpha-N-acetylglucosaminidase inhibitor
0.151	0.108	Camphor 1,2-monooxygenase inhibitor
0.077	0.035	Fatty acid synthase inhibitor
0.224	0.182	CYP2C substrate
0.137	0.095	Brachyurin inhibitor
0.164	0.122	Antitussive
0.191	0.149	Flavin-containing monooxygenase substrate
0.125	0.083	Endo-1,3(4)-beta-glucanase inhibitor
0.14	0.098	Maltose-transporting ATPase inhibitor
0.119	0.078	Pancreatic endopeptidase E inhibitor
0.224	0.183	CYP2C9 substrate
0.153	0.112	2-Enoate reductase inhibitor
0.199	0.158	Aldehyde dehydrogenase (pyrroloquinoline-quinone) inhibitor
0.119	0.079	Glutamate-1-semialdehyde 2,1-aminomutase inhibitor
0.055	0.015	Pregnane X receptor antagonist
0.255	0.215	Nicotine dehydrogenase inhibitor
0.093	0.053	2-Dehydro-3-deoxy-L-arabinonate dehydratase inhibitor
0.066	0.026	UGT2B19 substrate
0.066	0.026	UGT2B4E substrate
0.066	0.026	UGT2B23 substrate
0.066	0.026	UGT2B4D substrate
0.066	0.026	UGT2B30 substrate
0.139	0.099	Acetate kinase inhibitor
0.134	0.094	3,4-Dihydroxy-9,10-secoandrosta-1,3,5(10)-triene-9,17-dione 4,5-dioxygenase inhibitor
0.137	0.097	Glycerol dehydrogenase (NADP+) inhibitor
0.123	0.084	Toll-Like receptor antagonist
0.111	0.072	Cysteine desulfurase inhibitor
0.14	0.102	Isopenicillin-N synthase inhibitor
0.061	0.023	Na+ K+ transporting ATPase inhibitor
0.14	0.102	6-Pyruvoyltetrahydropterin synthase inhibitor
0.109	0.071	Pectin lyase inhibitor
0.094	0.056	Acetoacetate decarboxylase inhibitor
0.206	0.169	(S)-6-hydroxynicotine oxidase inhibitor
0.159	0.121	Rhizopuspepsin inhibitor
0.147	0.109	Glycine C-acetyltransferase inhibitor
0.059	0.022	Dihydroorotate oxidase inhibitor
0.181	0.144	Anticarcinogenic
0.165	0.128	Pappalysin-1 inhibitor
0.042	0.005	Cortisone alpha-reductase inhibitor
0.091	0.054	5-Oxoprolinase (ATP-hydrolysing) inhibitor
0.118	0.081	Allantoinase inhibitor
0.122	0.086	Beta-cyclopiazonate dehydrogenase inhibitor
0.157	0.12	Free radical scavenger
0.056	0.02	GABA uptake inhibitor
0.198	0.163	Thiamine pyridinylase inhibitor
0.137	0.101	Lipoxygenase substrate
0.101	0.066	Aerobactin synthase inhibitor
0.103	0.067	Succinate dehydrogenase inhibitor
0.157	0.122	Carboxypeptidase D inhibitor
0.12	0.085	Gingipain R inhibitor
0.096	0.061	Orotate reductase (NADPH) inhibitor
0.248	0.214	Lactase inhibitor
0.082	0.047	3-Oxoacyl-[acyl-carrier-protein] synthase inhibitor
0.11	0.075	Mevalonate kinase inhibitor
0.148	0.114	Rhodotorulapepsin inhibitor
0.106	0.072	Aldehyde dehydrogenase [NAD(P)+] inhibitor
0.113	0.079	Phenylacetaldehyde dehydrogenase inhibitor
0.156	0.122	CYP2A3 substrate
0.148	0.114	Cyclopentanone monooxygenase inhibitor
0.046	0.013	ATPase (Vacuolar H+) inhibitor
0.048	0.014	CYP4F8 substrate
0.102	0.069	DNA-3-methyladenine glycosylase II inhibitor
0.149	0.116	Glycine dehydrogenase (decarboxylating) inhibitor
0.2	0.168	Glutamate-tRNA ligase inhibitor
0.116	0.084	Tumour necrosis factor alpha antagonist
0.037	0.004	Retinoic acid receptor antagonist
0.203	0.17	Farnesoid X receptor antagonist
0.227	0.196	Alcohol O-acetyltransferase inhibitor
0.048	0.016	Peptidyl-prolyl cis-trans isomerase inhibitor
0.113	0.082	UGT1A8 substrate
0.175	0.144	Aromatic-hydroxylamine O-acetyltransferase inhibitor
0.186	0.155	Anti-Helicobacter pylori
0.105	0.073	L-lysine 6-transaminase inhibitor
0.136	0.105	Snapalysin inhibitor
0.185	0.154	Trimethylamine dehydrogenase inhibitor
0.055	0.024	Delayed rectifier potassium channel blocker
0.091	0.062	Lysine decarboxylase inhibitor
0.104	0.075	(S)-carnitine 3-dehydrogenase inhibitor
0.115	0.085	3-Oxoadipate enol-lactonase inhibitor
0.174	0.146	Taurine-2-oxoglutarate transaminase inhibitor
0.174	0.145	TRPA1 agonist
0.108	0.08	Isovaleryl-CoA dehydrogenase inhibitor
0.036	0.008	Retinoic acid receptor agonist
0.098	0.071	6-Methylsalicylate decarboxylase inhibitor
0.105	0.078	Glycerone-phosphate O-acyltransferase inhibitor
0.106	0.079	Interleukin 2 antagonist
0.179	0.152	Vascular (periferal) disease treatment
0.068	0.041	Thromboxane A2 antagonist
0.12	0.094	3-Hydroxyphenylacetate 6-hydroxylase inhibitor
0.147	0.121	15-Hydroxyprostaglandin-D dehydrogenase (NADP+) inhibitor
0.192	0.166	Fucosterol-epoxide lyase inhibitor
0.108	0.082	2,2-Dialkylglycine decarboxylase (pyruvate) inhibitor
0.235	0.209	Biotinidase inhibitor
0.105	0.079	Trimethyllysine dioxygenase inhibitor
0.132	0.106	Restless leg syndrome treatment
0.119	0.094	Dual specificity phosphatase inhibitor
0.134	0.109	Styrene-oxide isomerase inhibitor
0.159	0.134	Salicylate 1-monooxygenase inhibitor
0.15	0.126	D-threo-aldose 1-dehydrogenase inhibitor
0.208	0.184	Enteropeptidase inhibitor
0.076	0.052	Urocanate hydratase inhibitor
0.118	0.094	UGT1A10 substrate
0.124	0.1	Alkene monooxygenase inhibitor
0.145	0.121	2,6-Dihydroxypyridine 3-monooxygenase inhibitor
0.063	0.039	Butyryl-CoA dehydrogenase inhibitor
0.081	0.058	Cysteine transaminase inhibitor
0.098	0.074	Antifungal enhancer
0.161	0.137	S-alkylcysteine lyase inhibitor
0.097	0.073	CYP1A3 substrate
0.133	0.11	CDP-4-dehydro-6-deoxyglucose reductase inhibitor
0.141	0.118	Penicillin amidase inhibitor
0.054	0.031	1,3-Beta-glucan synthase inhibitor
0.133	0.11	Quisqualate antagonist
0.18	0.157	Anesthetic general
0.045	0.022	Adenylate cyclase I inhibitor
0.08	0.058	Guanidinobutyrase inhibitor
0.034	0.011	I(Ks) voltage-gated potassium channel blocker
0.159	0.137	Indolepyruvate C-methyltransferase inhibitor
0.212	0.191	Formaldehyde transketolase inhibitor
0.062	0.04	Lipocortins synthesis agonist
0.104	0.083	Sulfate adenylyltransferase (ADP) inhibitor
0.185	0.164	Monodehydroascorbate reductase (NADH) inhibitor
0.122	0.101	Inulinase inhibitor
0.158	0.137	Glutaminase inhibitor
0.088	0.067	CYP4A1 substrate
0.064	0.043	Pyridoxamine-phosphate oxidase inhibitor
0.043	0.023	Isopentenyl-diphosphate DELTA-isomerase inhibitor
0.215	0.195	Glucose oxidase inhibitor
0.187	0.167	Antifibrinolytic
0.056	0.036	Androgen agonist
0.078	0.058	Protein kinase B stimulant
0.118	0.098	Diphosphomevalonate decarboxylase inhibitor
0.216	0.196	Cholesterol antagonist
0.204	0.184	Adenylyl-sulfate reductase inhibitor
0.173	0.154	Phosphatidylcholine-sterol O-acyltransferase inhibitor
0.143	0.124	Laxative
0.034	0.015	Inositol polyphosphate-5-phosphatase D stimulant
0.115	0.096	3-Ketovalidoxylamine C-N-lyase inhibitor
0.105	0.086	Glucan endo-1,3-alpha-glucosidase inhibitor
0.166	0.147	CYP2B substrate
0.124	0.105	Oligopeptidase B inhibitor
0.165	0.147	Nardilysin inhibitor
0.181	0.163	Methylenetetrahydrofolate reductase (NADPH) inhibitor
0.102	0.085	CYP19 inhibitor
0.108	0.091	Aryl-alcohol dehydrogenase inhibitor
0.057	0.04	Glycine N-choloyltransferase inhibitor
0.062	0.045	2-Methyl-branched-chain-enoyl-CoA reductase inhibitor
0.15	0.133	Cerebrovascular disordes treatment
0.128	0.111	Thioredoxin reductase inhibitor
0.151	0.135	Hyponitrite reductase inhibitor
0.093	0.077	Alpha-N-acetylgalactosaminidase inhibitor
0.096	0.08	Serine 3-dehydrogenase inhibitor
0.024	0.009	Kynurenine 3 monooxygenase inhibitor
0.118	0.103	Quinoline-4-carboxylate 2-oxidoreductase inhibitor
0.023	0.008	Gestagen-like
0.02	0.005	Progesterone receptor A antagonist
0.048	0.034	CYP3A11 substrate
0.151	0.136	Histone acetyltransferase inhibitor
0.109	0.095	Selenocysteine lyase inhibitor
0.024	0.01	CYP17A substrate
0.131	0.118	Anthranilate 3-monooxygenase (deaminating) inhibitor
0.173	0.159	Tankyrase inhibitor
0.116	0.102	3-Carboxyethylcatechol 2,3-dioxygenase inhibitor
0.025	0.012	NMDA receptor phencyclidine site antagonist
0.09	0.077	Cytochrome-c3 hydrogenase inhibitor
0.167	0.154	Hemostatic
0.078	0.065	Heat shock protein 70 antagonist
0.112	0.099	Cyclamate sulfohydrolase inhibitor
0.149	0.136	Urate-ribonucleotide phosphorylase inhibitor
0.132	0.119	Inorganic diphosphatase inhibitor
0.067	0.055	UGT2B7H substrate
0.067	0.055	UGT2B7Y substrate
0.194	0.182	Viral entry inhibitor
0.051	0.039	Benzoin aldolase inhibitor
0.098	0.087	D-2-hydroxy-acid dehydrogenase inhibitor
0.051	0.039	Hepatocyte nuclear factor agonist
0.051	0.039	Hepatocyte nuclear factor 4 alpha agonist
0.13	0.119	Aureolysin inhibitor
0.022	0.011	Ketosteroid monooxygenase inhibitor
0.104	0.093	Colony stimulating factor agonist
0.072	0.061	Glutamate (mGluR1) antagonist
0.173	0.162	Cis-1,2-dihydro-1,2-dihydroxynaphthalene dehydrogenase inhibitor
0.017	0.006	Retinoid X beta receptor antagonist
0.05	0.039	UGT2B20 substrate
0.088	0.078	Leucine transaminase inhibitor
0.115	0.105	Phenylacetate-CoA ligase inhibitor
0.024	0.013	3-Oxoacyl-[acyl-carrier-protein] synthase II inhibitor
0.106	0.096	3-Isopropylmalate dehydratase inhibitor
0.065	0.055	Lactate-malate transhydrogenase inhibitor
0.042	0.032	Thyroid hormone antagonist
0.078	0.069	Proline dehydrogenase inhibitor
0.117	0.108	CDP-diacylglycerol-inositol 3-phosphatidyltransferase inhibitor
0.021	0.012	Prostaglandin E1 agonist
0.233	0.223	CYP2C8 substrate
0.074	0.065	Cushing's syndrome treatment
0.045	0.036	NADPH oxidoreductase inhibitor
0.103	0.095	Shab potassium channel blocker
0.097	0.089	2-Aminoadipate transaminase inhibitor
0.159	0.151	Non-steroidal antiinflammatory agent
0.067	0.059	Maleate hydratase inhibitor
0.192	0.185	Cytochrome-b5 reductase inhibitor
0.091	0.083	2-Nitrophenol 2-monooxygenase inhibitor
0.061	0.053	Enoyl-CoA hydratase inhibitor
0.076	0.068	Tyrosine 2,3-aminomutase inhibitor
0.168	0.16	Coccolysin inhibitor
0.118	0.11	Lombricine kinase inhibitor
0.163	0.156	Hydroxylamine reductase inhibitor
0.108	0.1	D-lactate dehydrogenase inhibitor
0.158	0.151	Fructan beta-fructosidase inhibitor
0.036	0.029	Progesterone agonist
0.116	0.108	Tryptophanyl aminopeptidase inhibitor
0.014	0.007	Actin polymerization inhibitor
0.074	0.066	Thromboxane antagonist
0.097	0.09	Squalene epoxidase inhibitor
0.03	0.024	Cholesterol esterase inhibitor
0.137	0.131	Prunasin beta-glucosidase inhibitor
0.219	0.212	Histamine release stimulant
0.085	0.079	Malonate-semialdehyde dehydrogenase inhibitor
0.105	0.099	Glucan 1,4-beta-glucosidase inhibitor
0.063	0.057	Proteasome inhibitor
0.063	0.057	Corticotropin releasing factor antagonist
0.068	0.063	Thiosulfate sulfurtransferase inhibitor
0.061	0.056	Steroid DELTA-isomerase inhibitor
0.163	0.159	Eye irritation, inactive
0.056	0.052	Acyl-CoA dehydrogenase inhibitor
0.15	0.146	Mucolytic
0.134	0.13	Hydroxymethylglutaryl-CoA lyase inhibitor
0.068	0.064	Glutathione S-transferase inhibitor
0.016	0.012	CYP11B1 substrate
0.069	0.065	Epoxide hydrolase substrate
0.262	0.258	Thromboxane B2 antagonist
0.099	0.096	Acyl-lysine deacylase inhibitor
0.091	0.088	D-cysteine desulfhydrase inhibitor
0.018	0.015	17-Beta-hydroxysteroid dehydrogenase 5 inhibitor
0.104	0.1	Allantoate deiminase inhibitor
0.12	0.117	Aspartoacylase inhibitor
0.174	0.171	ADP-thymidine kinase inhibitor
0.125	0.122	CYP2B1 substrate
0.01	0.008	Retinoid X gamma receptor antagonist
0.204	0.202	Antithrombotic
0.06	0.059	Fatty-acyl-ethyl-ester synthase inhibitor
0.069	0.067	2-Methylcitrate dehydratase inhibitor
0.137	0.135	Polygalacturonase inhibitor
0.051	0.049	Methylcrotonoyl-CoA carboxylase inhibitor
0.075	0.073	Haloalkane dehalogenase inhibitor
0.08	0.079	SULT1A3 substrate
0.078	0.077	2-Hydroxy-3-oxopropionate reductase inhibitor
0.107	0.106	Agmatinase inhibitor
0.125	0.124	Tryptophan dimethylallyltransferase inhibitor
0.122	0.122	3-Hydroxy-4-oxoquinoline 2,4-dioxygenase inhibitor
0.046	0.046	Testosterone agonist
0.113	0.113	N-Acyl-D-amino-acid deacylase inhibitor
0.01	0.01	CYP19A1 substrate
0.067	0.067	Transcription factor AP-1 inhibitor

## Sheet: ALPHA HEXYL CINNAMALDEHYDE
Prediction of Activity				Possible adverse & toxic effects
Pa	Pi	Activity		Pa	Pi	Activity
0.927	0.003	CYP2J substrate		0.893	0.007	Shivering
0.894	0.006	Polyporopepsin inhibitor		0.82	0.003	Skin irritation, moderate
0.889	0.005	Pro-opiomelanocortin converting enzyme inhibitor		0.821	0.004	Skin irritation, high
0.886	0.005	Feruloyl esterase inhibitor		0.803	0.004	Eye irritation, weak
0.881	0.002	Alkylglycerone-phosphate synthase inhibitor		0.814	0.034	Twitching
0.881	0.004	GST A substrate		0.767	0.004	Skin irritative effect
0.861	0.002	Glutarate-semialdehyde dehydrogenase inhibitor		0.748	0.016	Dyspnea
0.865	0.008	Sugar-phosphatase inhibitor		0.73	0.007	Irritation
0.86	0.003	All-trans-retinyl-palmitate hydrolase inhibitor		0.729	0.015	Non mutagenic, Salmonella
0.857	0.003	Amine dehydrogenase inhibitor		0.717	0.006	Eye irritation, high
0.851	0.005	Fucosterol-epoxide lyase inhibitor		0.734	0.025	Neurotoxic
0.855	0.015	Ubiquinol-cytochrome-c reductase inhibitor		0.711	0.005	Skin irritation, corrasive
0.843	0.005	Superoxide dismutase inhibitor		0.726	0.025	Multiple organ failure
0.831	0.001	Aldehyde dehydrogenase 2 substrate		0.702	0.004	Skin irritation, weak
0.836	0.013	Alkenylglycerophosphocholine hydrolase inhibitor		0.712	0.04	Pure red cell aplasia
0.825	0.002	BRAF expression inhibitor		0.683	0.018	Hypomagnesemia
0.833	0.011	Mucomembranous protector		0.69	0.038	Toxic, respiration
0.817	0.004	Gluconate 5-dehydrogenase inhibitor		0.674	0.038	Hyperglycemic
0.814	0.003	Cyclomaltodextrinase inhibitor		0.662	0.036	Occult bleeding
0.814	0.005	Bisphosphoglycerate phosphatase inhibitor		0.63	0.01	Lacrimal secretion stimulant
0.813	0.004	3-Hydroxybenzoate 6-monooxygenase inhibitor		0.644	0.044	Hypercholesterolemic
0.805	0.007	Carboxypeptidase Taq inhibitor		0.616	0.022	Gastrointestinal disturbance
0.808	0.012	CYP2J2 substrate		0.627	0.038	Postural (orthostatic) hypotension
0.798	0.006	IgA-specific serine endopeptidase inhibitor		0.62	0.035	Allergic contact dermatitis
0.799	0.008	Pullulanase inhibitor		0.602	0.017	Acneiform eruption
0.795	0.005	Acetylesterase inhibitor		0.587	0.022	Adrenal cortex hypoplasia
0.805	0.019	Acrocylindropepsin inhibitor		0.609	0.052	Gastrointestinal hemorrhage
0.805	0.019	Chymosin inhibitor		0.568	0.019	Spermicide
0.805	0.019	Saccharopepsin inhibitor		0.562	0.02	Demyelination
0.79	0.005	Limulus clotting factor B inhibitor		0.579	0.038	Fibrosis, interstitial
0.796	0.013	Glucose oxidase inhibitor		0.549	0.009	Eye irritation, moderate
0.811	0.03	Aspulvinone dimethylallyltransferase inhibitor		0.581	0.042	Ototoxicity
0.791	0.014	Taurine dehydrogenase inhibitor		0.563	0.042	Pseudoporphyria
0.781	0.004	D-lactaldehyde dehydrogenase inhibitor		0.576	0.063	Diarrhea
0.789	0.014	Protein-glutamate methylesterase inhibitor		0.567	0.054	Inflammation
0.787	0.02	Methylenetetrahydrofolate reductase (NADPH) inhibitor		0.56	0.048	Acidosis, metabolic
0.771	0.005	Urethanase inhibitor		0.577	0.074	Reproductive dysfunction
0.795	0.036	Phobic disorders treatment		0.544	0.044	Parkinsonism
0.781	0.03	Testosterone 17beta-dehydrogenase (NADP+) inhibitor		0.513	0.025	Sensitization
0.763	0.013	Alkylacetylglycerophosphatase inhibitor		0.563	0.076	Conjunctivitis
0.749	0.008	Cutinase inhibitor		0.535	0.053	Apnea
0.75	0.01	Phosphatidylcholine-retinol O-acyltransferase inhibitor		0.552	0.071	Psychoses
0.779	0.041	CYP2C12 substrate		0.53	0.052	Cataract
0.742	0.005	Phenol O-methyltransferase inhibitor		0.51	0.032	Urine discoloration
0.746	0.009	Macrophage colony stimulating factor agonist		0.504	0.033	Fatty liver
0.736	0.004	Oxygen scavenger		0.552	0.082	Ulcer, aphthous
0.736	0.008	Limulus clotting factor C inhibitor		0.548	0.083	Nail discoloration
0.725	0.004	Di-trans,poly-cis-decaprenylcistransferase inhibitor		0.526	0.079	Asthma
0.74	0.021	Acylcarnitine hydrolase inhibitor		0.469	0.024	Hypocalcaemic
0.723	0.004	Beta-mannosidase inhibitor		0.503	0.059	Hypothermic
0.721	0.002	TRPA1 agonist		0.507	0.07	Hematemesis
0.717	0.003	Dolichyl-phosphatase inhibitor		0.507	0.078	Toxic
0.732	0.021	Glutamyl endopeptidase II inhibitor		0.47	0.046	Visual acuity impairment
0.718	0.008	Glucan 1,4-alpha-maltotriohydrolase inhibitor		0.529	0.116	Neutrophilic dermatosis (Sweet's syndrome)
0.715	0.005	L-glucuronate reductase inhibitor		0.433	0.029	Bullous pemphigoid
0.728	0.021	Sphinganine kinase inhibitor		0.457	0.055	Embryotoxic
0.721	0.015	Exoribonuclease II inhibitor		0.485	0.083	Hepatotoxic
0.707	0.008	Poly(alpha-L-guluronate) lyase inhibitor		0.486	0.088	Extrapyramidal effect
0.71	0.014	Lysine 2,3-aminomutase inhibitor		0.421	0.027	Carcinogenic, mouse, female
0.699	0.004	GST M substrate		0.466	0.074	Hyperthermic
0.712	0.018	Arginine 2-monooxygenase inhibitor		0.471	0.082	Ataxia
0.7	0.008	IgA-specific metalloendopeptidase inhibitor		0.448	0.064	Endocrine disruptor
0.696	0.006	Allyl-alcohol dehydrogenase inhibitor		0.426	0.046	Ulcer, peptic
0.696	0.007	Endopeptidase So inhibitor		0.434	0.061	Teratogen
0.706	0.02	Fibrinolytic		0.415	0.046	Methemoglobinemia
0.692	0.006	Poly(beta-D-mannuronate) lyase inhibitor		0.481	0.113	Fibrillation, atrial
0.698	0.013	Electron-transferring-flavoprotein dehydrogenase inhibitor		0.468	0.107	Excitability
0.686	0.002	Deoxyribose-phosphate aldolase inhibitor		0.452	0.093	Edema
0.688	0.005	Aldehyde dehydrogenase (NADP+) inhibitor		0.466	0.109	Dermatitis
0.682	0.003	Trans-pentaprenyltranstransferase inhibitor		0.387	0.033	Carcinogenic, mouse
0.674	0.002	Aldehyde ferredoxin oxidoreductase inhibitor		0.409	0.056	Pulmonary edema
0.671	0.006	H+-exporting ATPase inhibitor		0.428	0.079	Weight gain
0.674	0.011	HMOX1 expression enhancer		0.451	0.105	Ocular toxicity
0.681	0.019	Venombin AB inhibitor		0.401	0.056	Ulceration
0.67	0.008	Cathepsin T inhibitor		0.414	0.069	Porphyria
0.669	0.007	CYP2F1 substrate		0.433	0.09	Respiratory failure
0.688	0.025	5-O-(4-coumaroyl)-D-quinate 3'-monooxygenase inhibitor		0.356	0.016	Genotoxic
0.685	0.022	Protein-disulfide reductase (glutathione) inhibitor		0.449	0.113	Drowsiness
0.667	0.005	GST P substrate		0.443	0.113	Hematotoxic
0.67	0.009	N-formylmethionyl-peptidase inhibitor		0.374	0.051	Ulcer, gastric
0.677	0.017	Peptide agonist		0.408	0.089	Splenomegaly
0.685	0.026	Fusarinine-C ornithinesterase inhibitor		0.333	0.014	Mutagenic
0.66	0.009	Xylan endo-1,3-beta-xylosidase inhibitor		0.452	0.136	Withdrawal
0.674	0.025	Ribulose-phosphate 3-epimerase inhibitor		0.33	0.013	Mutagenic, Salmonella
0.654	0.004	GST P1-1 substrate		0.374	0.063	Cleft palate
0.665	0.016	Polyamine-transporting ATPase inhibitor		0.391	0.082	Acidosis, lactic
0.664	0.017	Fatty-acyl-CoA synthase inhibitor		0.336	0.028	Carcinogenic, group 3
0.647	0.004	Pyruvate dehydrogenase (cytochrome) inhibitor		0.392	0.091	Torticollis
0.647	0.004	Trans-2-enoyl-CoA reductase (NAD+) inhibitor		0.396	0.098	Hematuria
0.66	0.017	Thioredoxin inhibitor		0.337	0.04	Carcinogenic, rat, male
0.651	0.01	MMP9 expression inhibitor		0.415	0.119	Galactorrhea
0.648	0.007	Anthranilate-CoA ligase inhibitor		0.324	0.036	Carcinogenic, rat, female
0.654	0.014	Preneoplastic conditions treatment		0.368	0.08	Hyperuricemia
0.652	0.012	Platelet aggregation stimulant		0.324	0.039	Carcinogenic, rat
0.648	0.009	Prostaglandin-A1 DELTA-isomerase inhibitor		0.411	0.128	Sleep disturbance
0.649	0.013	Prolyl aminopeptidase inhibitor		0.403	0.121	Acidosis
0.681	0.047	Membrane permeability inhibitor		0.317	0.039	Carcinogenic
0.641	0.007	Acylaminoacyl-peptidase inhibitor		0.395	0.121	Euphoria
0.659	0.025	Complement factor D inhibitor		0.365	0.092	Retroperitoneal fibrosis
0.661	0.029	Omptin inhibitor		0.318	0.049	Carcinogenic, group 1
0.645	0.015	Vasoprotector		0.315	0.052	Anemia, sideroblastic
0.628	0.002	Aldehyde dehydrogenase [NAD(P)+] inhibitor		0.354	0.099	Fasciculation
0.627	0.005	N-acetylneuraminate synthase inhibitor		0.391	0.14	Toxic, gastrointestinal
0.634	0.013	Alkenylglycerophosphoethanolamine hydrolase inhibitor		0.36	0.123	Anemia
0.639	0.02	Phosphatidylserine decarboxylase inhibitor		0.284	0.051	Carcinogenic, mouse, male
0.625	0.009	Leukotriene-B4 20-monooxygenase inhibitor		0.313	0.083	Miotic
0.633	0.021	CYP2B6 substrate		0.39	0.161	Hypotonia
[truncated: 1,864 more rows]

## Sheet: ALPHA ISOMETHYLIONONE
Prediction of Activity				Possible adverse & toxic effects
[truncated: 686 more rows]

[truncated: 56 more sheets: ALPHA PINENE, ALPHA TERPINENE, ALPHA TERPINEOL, AMYL SALICYLATE, ANETHOLE, ANISE ALCOHOL, BENZALDEHYDE, BENZYL ALCOHOL, BENZYL BENZOATE, BENZYL CINNAMATE, BENZYL SALICYLATE, BETA CARYOPHYLLENE, BETA DAMASCENONE, BETA DAMASCONE, BETA PINENE, CAMPHOR, CARVONE, CINNAMALDEHYDE, CINNAMYL ALCOHOL, CITRAL …]
